# Supplementary material for: The miR-35-41 Family of MicroRNAs Regulates RNAi Sensitivity in Caenorhabditis elegans
Source: PLoS Genet. 2012 Mar 8;8(3):e1002536. doi: 10.1371/journal.pgen.1002536 (PMC3297572; doi:10.1371/journal.pgen.1002536)
Supplement: Table S1 — Microarray data. (a) Up-regulated genes in mir-35-41 mutant embryos. Affymetrix probes and corresponding expression changes in mir-35-41(gk262) compared to wild type embryos. Gene IDs in column “I” represent the overlap with endo–siRNA targets listed on Sheet 2. Zeros represent non-overlap. (b) Down-regulated genes in mir-35-41 mutant embryos. Affymetrix probes and corresponding expression changes in mir-35-41(gk262) compared to wild type embryos. Gene IDs in column “I” represent the overlap with endo–siRNA targets listed on Sheet 2. Zeros represent non-overlap. (c) Compiled endo–siRNA targets from Lee et al. [18], Ruby et al. [11], Pak et al. [13], Gu et al. [47]. (XLS) [file pgen.1002536.s002.xls]

## Sheet: (a)upregulated_mir35
Supplemental Table 1. (a) Upregulated genes in mir-35 mutant embryos. Affymetrix probes and corresponding expression changes in mir-35 mutants compared to wild type embryos. Gene IDs in column "I" represent the overlap with endo-siRNA targets listed on Sheet 2. Zeros represent non-overlap.
Upregulated in mir-35(gk262)	Affy Probe	mir-35(gk262) / WT (embryos)	P value (BH corection)	Representative Public ID	Gene Title	Gene Symbol	RefSeq Transcript ID	endosiRNA targets
1	178849_at	9.66643	0	C25F9.1	Serpentine Receptor, class W /// locus:srw-85	srw-85 /// WBGene00005832	NM_075380	0
2	187318_at	5.55745	0	F48E8.1	LONg-regulates polyploidization and body length	lon-1	NM_065765 /// NM_065766 /// NM_171866	0
3	193272_s_at	4.53541	0	F15B9.1	Fatty Acid/Retinol binding protein /// locus:far-3	far-3 /// WBGene00001387	NM_073850	0
4	184103_s_at	4.40215	0	W09B7.2	F07B7.2 /// W09B7.2 /// status:Predicted	F07B7.2 /// W09B7.2 /// WBGene00017186 /// WBGene00021107	NM_072869 /// NM_072883	0
5	190013_at	4.13481	0	T21D12.2	DumPY : shorter than wild-type //dpy-9-body length	dpy-9 /// WBGene00001071	NM_067488	T21D12.2
6	180569_at	4.05975	0	B0507.8	B0507.10 /// status:Partially_confirmed	B0507.10 /// WBGene00015227	NM_072856	0
7	184534_s_at	4.01517	0	C17H12.8	C17H12.8 /// status:Confirmed	C17H12.8 /// WBGene00015933	NM_068647	0
8	184533_at	3.88055	0	C17H12.8	C17H12.8 /// status:Confirmed	C17H12.8 /// WBGene00015933	NM_068647	0
9	192641_s_at	3.7142	0	C27C7.3	nhr-244 zinc finger	nhr-244 /// nhr-74 /// WBGene00003664 /// WBGene00014186	NM_060518 /// NM_060525	0
10	187117_at	3.60951	1.67308e-11	T09B9.4	T09B9.4 /// CYTOSKELETON	T09B9.4 /// WBGene00011645	NM_077239	0
11	190619_at	3.52673	0	C15C8.3	C15C8.3 /// cathepsin-like protease	C15C8.3 /// WBGene00007605	NM_073784	C15C8.3
12	183118_s_at	3.48235	0	C33A11.2	C33A11.2 /// status:Partially_confirmed	C33A11.2 /// WBGene00007878	NM_078140	0
13	184194_s_at	3.31987	0	ZK1025.5	ZK1025.7 /// pseudogene	WBGene00014187 /// ZK1025.7	NM_060528	0
14	179001_at	3.3198	0	T27E9.8	F-box B protein /// locus:fbxb-86	fbxb-86 /// WBGene00012098	NM_067387	0
15	180772_at	3.27946	1.91956e-09	T06E6.13	F-box A protein /// locus:fbxa-104	fbxa-104 /// WBGene00011542	NM_074436	0
16	175236_at	3.24969	0	T09B9.4	Cytoskeleton	T09B9.4 /// WBGene00011645	NM_077239	0
17	182340_at	3.24271	6.30127e-09	F52D2.6	F52D2.6 /// status:Partially_confirmed	F52D2.6 /// WBGene00018688	NM_075964	F52D2.6
18	188345_s_at	3.12885	0	F12F6.9	F12F6.9 /// locus:col-128	collagen /// WBGene00000702	NM_069774	0
19	191421_at	3.08925	0	C54F6.10	Seven TM Receptor /// locus:str-31	str-31 /// WBGene00006097	NM_072531	0
20	184102_s_at	3.08646	0	ZK1025.8	ZK1025.2 /// ZK1025.8 /// related sulfotransferases	WBGene00014182 /// WBGene00014188 /// ZK1025.2 /// ZK1025.8	NM_060523 /// NM_060529	0
21	186663_at	3.0655	7.92293e-08	Y55F3AR.3	locus:cct-8 chaperon containing TCp1/essent embryo	WBGene00021934 /// Y55F3AR.3	NM_067634	Y55F3AR.3
22	187399_at	3.02645	3.97922e-13	B0563.1	B0563.1 /// status:Partially_confirmed	B0563.1 /// WBGene00015261	NM_077146	0
23	172309_x_at	3.01085	0	C08E3.1	C08E3.1 /// status:Confirmed /// status:Predicted	C08E3.1 /// WBGene00015593 /// WBGene00015605	NM_061618	0
24	178993_at	2.97002	0	K02D3.1	K02D3.1 /// status:Partially_confirmed	K02D3.1 /// WBGene00010504	NM_077891	0
25	177886_at	2.95135	0	F57E7.1	F57E7.1 /// status:Predicted	F57E7.1 /// WBGene00010202	NM_074768	0
26	184107_at	2.89439	0	K09D9.1	K09D9.1 /// status:Confirmed	K09D9.1 /// WBGene00019564	NM_071721	0
27	177298_at	2.88412	0	M163.1	M163.1 /// status:Confirmed	M163.1 /// WBGene00010935	NM_078011	0
28	192748_s_at	2.86843	0	ZK1025.10	nhr-245 /// locus:nhr-73 Z-finger	nhr-245 /// nhr-73 /// WBGene00003663 /// WBGene00014189	NM_060520 /// NM_060531	0
29	179570_at	2.82593	0	F11E6.4	F11E6.4 /// status:Partially_confirmed	F11E6.4 /// WBGene00008708	NM_070714	0
30	181898_at	2.82428	1.99817e-06	F40G9.9	F40G9.9 /// F-box	F40G9.9 /// WBGene00018245	NM_064765	0
31	177544_at	2.80757	0	F58E6.7	F58E6.7 /// status:Confirmed	F58E6.7 /// WBGene00010256	NM_073117	0
32	193876_at	2.78855	0	B0412.2	abnormal DAuer Formation /// locus:daf-7	daf-7 /// WBGene00000903	NM_064864	B0412.2
33	186611_at	2.75719	0	Y45G12B.3	Predicted FAD-dependent oxidoreductase	WBGene00021564 /// Y45G12B.3	NM_071329	Y45G12B.3
34	172627_x_at	2.73512	0	Y105C5A.13	Y105C5A.13a /// Y105C5A.12 /// status:Predicted	WBGene00013636 /// Y105C5A.12 /// Y105C5A.13	NM_001047536 /// NM_001047537 /// NM_070479	0
35	172565_x_at	2.69889	0	C08E3.13	pos reg by signaling through the DBL-1/TGF-beta signaling pathway	C08E3.13 /// WBGene00015593 /// WBGene00015605	NM_061617	0
36	183907_at	2.65052	0	ZK1025.7	confirmed	WBGene00014187 /// ZK1025.7	NM_060528	0
37	182104_at	2.63878	0	ZK1025.3	secreted small molecules methylase	WBGene00014183 /// ZK1025.3	NM_060527	0
38	183942_s_at	2.6018	0	T14B4.5	T14B4.5 /// status:Partially_confirmed	T14B4.5 /// WBGene00020501	NM_062967	0
39	183220_at	2.59009	6.39545e-12	C53A3.1	C53A3.1 /// F-box	C53A3.1 /// WBGene00016891	NM_072109	0
40	180967_at	2.57589	0	C55C3.3	C55C3.3 /// status:Confirmed	C55C3.3 /// WBGene00016953	NM_068446	C55C3.3
41	186214_at	2.53148	0	Y41G9A.5	Y41G9A.5	Y41G9A.5	NM_076106	0
42	188669_at	2.5202	1.42719e-09	W08E12.7	W08E12.7 /// peptidase Metallopeptidase	peptidase /// WBGene00021088	NM_067910	W08E12.7
43	176491_at	2.51017	0	Y74C10AR.1	Eukaryotic Initiation Factor /// locus:eif-3.I	eif-3.I /// WBGene00001232	NM_058587	Y74C10AR.1
44	175919_at	2.50868	5.09536e-08	F12E12.E	SKN-1 Dependent Zygotic transcript /// locus:sdz-12	sdz-12 /// WBGene00017406	NM_062233	0
45	192500_at	2.46128	0	C14F5.2	2 (Zwei) IG-domain protein /// locus:zig-3 neurons, vulva	WBGene00006980 /// zig-3	NM_076935	0
46	190507_at	2.43279	4.44897e-10	C53A5.9	C53A5.9 /// ring canal -regulatory/signal transduction processes	C53A5.9 /// WBGene00008267	NM_074204	0
47	179688_at	2.42767	0	T13B5.5	T13B5.5 /// locus:lips-11 lipase	T13B5.5 /// WBGene00020472	NM_061513	T13B5.5
48	193348_s_at	2.42279	2.28719e-10	ZK945.2	Proteasome Alpha Subunit /// locus:pas-7	pas-7 /// WBGene00003928	NM_063776	ZK945.2
49	180892_at	2.40788	1.1545e-09	T02H6.5	T02H6.5 /// status:Partially_confirmed	T02H6.5 /// WBGene00020175	NM_061391	0
50	185434_at	2.40468	0	C08E3.10	C08E3.10a fbxa-158	C08E3.10	NM_001047268 /// NM_001047269	0
51	176492_s_at	2.38438	0	Y74C10AR.B	Eukaryotic Initiation Factor /// locus:eif-3.I	eif-3.I /// WBGene00001232	NM_058587	0
52	178972_at	2.38033	2.55261e-09	C34F6.7	C34F6.7 /// status:Partially_confirmed	C34F6.7 /// WBGene00007941	NM_077473	C34F6.7
53	179876_at	2.37543	0	ZK430.5	regulate spindle pole body duplication	WBGene00022741 /// ZK430.5	NM_062377	0
54	185031_at	2.37145	0	C05E4.12	C05E4.12 /// status:Predicted	C05E4.12 /// WBGene00015491	NM_070916	0
55	178898_at	2.35236	2.25108e-12	F55C9.3	F55C9.3 /// status:Predicted	F55C9.3 /// WBGene00010100	NM_075351	F55C9.3
56	187258_at	2.32865	0	C54D1.5	LAMinin lam-2/req embr dev, reg of muscle arm extension	lam-2 /// WBGene00016913	NM_076803	0
57	176417_at	2.32558	0	Y40A1A.2	Y40A1A.2 /// status:Partially_confirmed	WBGene00021484 /// Y40A1A.2	NM_075967	0
58	177505_at	2.32145	0	T06G6.6	T06G6.6	T06G6.6	NM_060824	0
59	180243_at	2.31834	5.92424e-15	ZC204.3	btb-12 Broad/complex/Tramtrack/Bric a brac,dom prot	WBGene00022555 /// ZC204.3	NM_061627	0
60	182624_at	2.30843	8.18297e-07	C08E3.3	BTB and MATH domain containing /// locus:bath-33	bath-33 /// WBGene00015595	NM_061606	0
61	186741_at	2.28963	6.91674e-09	ZK673.5	ZK673.5 /// status:Partially_confirmed	WBGene00014061 /// ZK673.5	NM_063847	ZK673.5
62	178560_at	2.27598	7.31936e-12	F55G7.2	methyltransferase involved in meiosis and transcriptional silencing	F55G7.2 /// WBGene00010120	NM_077596	0
63	187411_at	2.26905	6.19974e-06	F26A1.2	ForKHead transcription factor family /// locus:fkh-5	fkh-5 /// WBGene00001437	NM_065602	0
64	189756_s_at	2.26222	6.4393e-10	F43G6.5	poly (A) polymerase/ related nucleotidyltransferases	F43G6.5 /// WBGene00009658	NM_064123	F43G6.5
65	184382_at	2.24835	1.47302e-10	Y49F6C.1	BTB and MATH domain containing	---	---	0
66	183192_at	2.24306	0	C54F6.9	Nuclear Hormone Receptor family /// locus:nhr-172	nhr-172 /// WBGene00016927	NM_072532	0
67	186368_at	2.24105	9.70541e-09	Y39A1A.16	F-box	WBGene00012654 /// Y39A1A.16	NM_066952	0
68	179457_at	2.23669	3.34917e-14	B0024.4	B0024.4 /// status:Partially_confirmed	B0024.4 /// WBGene00007097	NM_073247	0
69	181480_at	2.236	0	C15F1.2	C15F1.2 /// status:Partially_confirmed	C15F1.2 /// WBGene00015795	NM_063032	0
70	175153_at	2.22965	0	T02C1.2	T02C1.2 /// status:Partially_confirmed	T02C1.2 /// WBGene00011366	NM_001027569	0
71	183414_at	2.22849	8.45649e-07	F23D12.4	F-box	F23D12.4 /// WBGene00009088	NM_078003	0
72	179962_at	2.22656	9.03745e-14	K05F6.4	K05F6.4 /// status:Partially_confirmed	K05F6.4 /// WBGene00019415	NM_061591	0
73	179301_at	2.22575	0	T26F2.2	T26F2.2 /// status:Partially_confirmed	T26F2.2 /// WBGene00012058	NM_074073	0
74	185062_at	2.2096	6.0028e-06	W09G12.3	W09G12.3	W09G12.3	NR_002667	W09G12.3
75	174341_at	2.2092	3.45864e-07	C35861	BTB and MATH domain containing /// locus:bath-33	bath-33 /// WBGene00015595	NM_061606	0
76	175157_s_at	2.20685	1.91559e-11	DC2.7	protein KINase	kin-33	NM_001028589 /// NM_070758 /// NM_070759	DC2.7
77	189610_at	2.20105	2.6462e-07	T15H9.6	poly(A) polymerase related nucleotidyltransferases	T15H9.6 /// WBGene00011791	NM_063666	T15H9.6
78	175048_at	2.19668	4.95468e-09	C34F6.7	C34F6.7 /// status:Partially_confirmed transmeb	C34F6.7 /// WBGene00007941	NM_077473	C34F6.7
79	185802_at	2.18752	0	F59E11.5	F59E11.5 /// status:Confirmed	F59E11.5 /// WBGene00019111	NM_072924	0
80	192871_s_at	2.17678	0	C49C3.10A	C49C3.10 /// serine/threonine kinase (2 domains)	C49C3.10 /// WBGene00008200	NM_001027915	0
81	179251_at	2.16133	0	T28C6.5	T28C6.5 /// status:Partially_confirmed	T28C6.5 /// WBGene00012120	NM_069124	T28C6.5
82	189734_at	2.15887	0	K08B4.6	Cysteine Protease Inhibitor /// locus:cpi-1	cpi-1 /// WBGene00000535	NM_068514	0
83	173716_at	2.1534	0	Y46G5A.5	PhosphatidylInositol SYnthase /// locus:pisy-1	pisy-1 /// WBGene00012897	NM_064310	Y46G5A.5
84	183059_s_at	2.15202	1.07216e-09	C08A9.7	SKN-1 Dependent Zygotic transcript /// locus:sdz-2	sdz-2 /// WBGene00015587	NM_078365	0
85	192252_at	2.15009	0	F18F11.4	F18F11.4 /// serine/threonine-protein kinase	F18F11.4 /// WBGene00017577	NM_067505	0
86	182142_at	2.14142	0	F28H1.1	F28H1.1 /// status:Confirmed	F28H1.1 /// WBGene00017908	NM_058882	0
87	192658_s_at	2.13973	0.00206199	F20H11.3	Malate DeHydrogenase /// locus:mdh-1 mitochondrial	mdh-1 /// WBGene00003162	NM_066056	F20H11.3
88	192589_at	2.13647	0	R05D11.3	RAN (nuclear import/export) funt/ran-4/essential for early embryogenesis	ran-4 /// WBGene00004305	NM_059921	R05D11.3
89	181762_s_at	2.12657	0	Y46G5A.5	PhosphatidylInositol SYnthase /// locus:pisy-1	pisy-1 /// WBGene00012897	NM_064310	Y46G5A.5
90	182066_s_at	2.12426	0.000216318	F59B10.1	Prion-like-(Q/N-rich)-domain-bearing prot/ pqn-47	pqn-47 /// WBGene00004134	NM_063861	0
91	175510_at	2.1014	0	M163.1	M163.1 /// status:Confirmed	M163.1 /// WBGene00010935	NM_078011	0
92	179405_at	2.09837	3.56329e-07	F23A7.1	F23A7.1 /// status:Confirmed	F23A7.1 /// WBGene00009067	NM_078241	0
93	178470_s_at	2.09712	1.63802e-07	T27E9.6	T27E9.6 /// status:Partially_confirmed	T27E9.6 /// WBGene00012096	NM_067386	T27E9.6
94	190170_s_at	2.09587	7.95657e-11	W09D12.1	W09D12.1 /// zinc metalloprotease	W09D12.1 /// WBGene00012364	NM_074277	0
95	191745_at	2.09396	5.21677e-06	F12F6.8	F12F6.8 /// C.elegans ZYG-11 protein like	F12F6.8 /// WBGene00008723	NM_069775	0
96	179100_at	2.09186	9.4913e-06	T26E3.5	T26E3.5 /// F-box	T26E3.5 /// WBGene00012038	NM_060805	0
97	182126_at	2.08791	2.81286e-14	M01D7.1	M01D7.1 /// status:Predicted	M01D7.1 /// WBGene00019706	NM_058509	0
98	184598_at	2.08786	1.74049e-05	F58E1.10	f-box	F58E1.10 /// WBGene00019041	NM_061642	0
99	191483_at	2.08621	0	F17C8.4	R-RAS related /// locus:ras-2: small GTPases	ras-2 /// WBGene00004311	NM_065571	F17C8.4
100	184313_s_at	2.08085	0	K11H12.4	K11H12.4 /// status:Partially_confirmed	K11H12.4 /// WBGene00019660	NM_067568	0
101	185621_at	2.0792	3.23182e-12	C28C12.2	C28C12.2 /// status:Confirmed	C28C12.2 /// WBGene00016178	NM_069052	C28C12.2
102	193984_s_at	2.07732	1.01372e-08	C06A1.1	Cell Division Cycle related /// locus:cdc-48.1	cdc-48.1 /// WBGene00007352	NM_063872	C06A1.1
103	184832_at	2.07191	3.24937e-07	Y113G7B.8	F-box B protein /// locus:fbxb-59	fbxb-59 /// WBGene00013759	NM_075498	0
104	178961_at	2.06865	3.16505e-11	T06E6.5	Fbox-protein also contains an FTH/DUF38 motif	fbax-135	---	0
105	186527_at	2.05855	0	F43C11.10	F43C11.10 /// status:Confirmed	F43C11.10 /// WBGene00018387	NM_061849	0
106	174220_at	2.05399	0	C58887	F35D11.3 /// status:Partially_confirmed	F35D11.3 /// WBGene00018044	NM_062411	0
107	178358_at	2.04644	0.00246353	F35G2.3	status:Partially_confirmed Actin binding	F35G2.3 /// WBGene00009437	NM_069915	F35G2.3
108	180563_at	2.04591	4.19155e-08	F47G3.3	F47G3.3 /// status:Partially_confirmed- not known	F47G3.3 /// WBGene00018578	NM_076029	0
109	174867_at	2.04295	0	T26C11	---	---	---	0
110	190520_at	2.04261	0	R03E9.3	Anion/Bicarbonate TranSporter family	abts-4	NM_001029655 /// NM_001029656	R03E9.3
111	188144_s_at	2.04038	1.16561e-14	C30G12.7	PUF (Pumilio/FBF)/puf-8 RNA-binding proteins	puf-8 /// WBGene00004244	NM_063122	C30G12.7
112	192511_s_at	2.04024	0	ZK1025.9	nhr-259 /// locus:nhr-113 z-finger	nhr-113 /// nhr-259 /// WBGene00003703 /// WBGene00007770	NM_060521 /// NM_060530	0
113	188935_at	2.03835	3.64614e-08	Y49F6A.4	transposon name	---	---	0
114	176450_at	2.03222	2.37512e-12	Y39G10AR.2	ZWiLch (Drosophila) homolog /locus:zwl-1 cyt fatty ac	WBGene00021460 /// zwl-1	NM_058570	Y39G10AR.2
115	179438_at	2.03029	0	ZK662.5	ZK662.5 /// Tam3-transposase	WBGene00014040 /// ZK662.5	NM_078185	0
116	190091_at	2.02875	0	C01B12.1	SQuaT /// sqt-2 body morphology -Dpy alea formation	sqt-2 /// WBGene00005017 /// WBGene00015291	NM_061234	C01B12.1
117	186347_at	2.02498	9.62121e-05	F53C3.11	F53C3.11 /// status:Predicted	F53C3.11 /// WBGene00018754	NM_062291	0
118	172191_x_at	2.01986	1.13181e-11	C27C7.2	C27C7.2 /// ZK1025.4a /// status:Predicted	C27C7.2 /// WBGene00007767 /// ZK1025.4	NM_001047253 /// NM_001047254 /// NM_060519	0
119	174840_s_at	2.01928	0	R03E9.3	Anion/Bicarbonate TranSporter family	abts-4	NM_001029655 /// NM_001029656	R03E9.3
120	175314_s_at	2.00987	1.53099e-05	K04H4.6b	Cell-death-Related Nuclease-Deoxyribonuclease II	crn-6	NM_066660 /// NM_066661	0
121	192446_s_at	2.00678	0	W04G3.5	W04G3.5 /// ribose-phosphate pyrophosphokinase	W04G3.5 /// WBGene00012258	NM_077453	0
122	186345_at	2.00605	3.36606e-07	H24K24.2	H24K24.2 /// status:Predicted	H24K24.2 /// WBGene00019239	NM_070954	0
123	187671_at	2.0044	0	C41D11.5	cps-6 promotes apopt-CED-3 Protease Suppressor	cps-6 /// WBGene00000787	NM_058970	0
124	187299_at	2.00372	6.47531e-14	F48E8.6	Exosomal 3'-5' exoribonuclease complex, subunit Rrp44/Dis3	F48E8.6 /// WBGene00018612	NM_065759	F48E8.6
125	179143_at	2.0037	1.19224e-06	C47F8.1	C47F8.1 /f-box prot prot interact yeast Skp-1p cel cycle	C47F8.1 /// WBGene00008157	NM_060719	0
126	190979_at	1.99398	0	F37B1.2	Glutathione S-Transferase /// locus:gst-12	gst-12 /// WBGene00001760	NM_064461	0
127	187249_s_at	1.99297	8.26926e-10	K04H4.6B	Cell-death-Related Nuclease	crn-6	NM_066660 /// NM_066661	0
128	174284_s_at	1.99036	4.05999e-05	F12E12.4	BTB and MATH domain containing /// locus:bath-31	bath-31 /// WBGene00017405	NM_062234	F12E12.4
129	192532_s_at	1.98585	4.63252e-08	C14C10.5	C14C10.5 /// Human mRNA (KIAA0077) product like	C14C10.5 /// WBGene00007588	NM_073752	C14C10.5
130	190251_s_at	1.98425	0	CD4.6	CD4.6 /// locus:pas-6	protease /// WBGene00003927	NM_072071	CD4.6
131	173366_s_at	1.98355	4.61021e-09	K07F5.13	Nuclear Pore complex Protein /// locus:npp-3	npp-3 /// WBGene00003789	NM_064133	K07F5.13
132	186630_at	1.97992	1.53784e-05	F45C12.11	SKN-1 Dependent Zygotic transcript /// locus:sdz-18	sdz-18 /// WBGene00018442	NM_061648	0
133	176500_at	1.97227	0	Y39G10AR.2	ZWiLch (Drosophila) homolog /// locus:zwl-1	zwl-1	NM_058570	Y39G10AR.2
134	179865_at	1.96956	3.42998e-08	F54E7.5	SKN-1 Dependent Zygotic transcript /// locus:sdz-21	sdz-21 /// WBGene00018828	NM_065814	0
135	184366_at	1.96914	2.33155e-09	ZC204.11	ZC204.11 /// locus:btb-13	btb-3	NM_061626	0
136	182287_at	1.96898	0	C43H6.3	C43H6.3 /// status:Confirmed	C43H6.3 /// WBGene00016616	NM_076036	0
137	176761_at	1.96675	5.39748e-09	C52A10.3	C52A10.3 /// status:Partially_confirmed	C52A10.3 /// WBGene00016864	NM_071998	C52A10.3
138	193503_s_at	1.96369	0.000287917	C23G10.4A	proteasome Regulatory Particle, Non-ATPase-like	rpn-2	NM_065945 /// NM_065946	0
139	176632_s_at	1.96162	3.96519e-08	C27D11.1	EGg Laying defective /// locus:egl-45	egl-45 /// WBGene00001209	NM_066297	C27D11.1
140	188954_s_at	1.96121	8.01476e-05	C11G6.2	Y116F11A.1 /// C11G6.2 /// helicase /// helicase like	C11G6.2 /// helicase /// WBGene00007523 /// WBGene00013816	NM_075419 /// NM_078255	C11G6.2
141	184706_at	1.96021	5.35273e-05	F58E1.14	F-box B protein /// locus:fbxb-47	fbxb-47 /// WBGene00019045	NM_061647	0
142	173728_at	1.95946	5.41937e-14	C27D11.1	EGg Laying defective /// locus:egl-45	egl-45 /// WBGene00001209	NM_066297	C27D11.1
143	191228_at	1.95827	3.34917e-14	F42E11.1	F42E11.1 /// locus:pgp-4	p-glycoprotein /// WBGene00003998	NM_077501	0
144	188735_at	1.95758	9.68992e-07	Y116F11A.1	Y116F11A.1 /// helicase	helicase /// WBGene00013816	NM_075419	Y116F11A.1
145	186402_at	1.95731	8.43351e-08	K12H6.11	K12H6.11 /// locus:set-13	K12H6.11 /// WBGene00019690	NM_061970	0
146	179629_at	1.95613	3.62159e-10	B0284.2	B0284.2 /// status:Partially_confirmed	B0284.2 /// WBGene00007132	NM_065483	0
147	178367_at	1.94915	5.36054e-07	K08H2.2	K08H2.2 /// status:Partially_confirmed	K08H2.2 /// WBGene00010689	NM_077794	0
148	187984_at	1.94443	0	F39B2.2	Ubiquitin E2 (conjugating enzyme) variant /// locus:uev-1	uev-1 /// WBGene00006730	NM_061177	F39B2.2
149	179922_s_at	1.93631	0	C18B2.4	C18B2.4 /// status:Confirmed	C18B2.4 /// WBGene00015955	NM_076219	C18B2.4
150	193057_s_at	1.93599	0	C47B2.4	Proteasome Beta Subunit /// locus:pbs-2	pbs-2 /// WBGene00003948	NM_060870	C47B2.4
151	184570_s_at	1.93507	5.15397e-06	W09G12.4	Delta/Serrate/Lag-2 domain /// locus:dsl-1	dsl-1 /// WBGene00001103	NM_067653	0
152	178665_at	1.93401	1.5783e-07	W04A8.3	W04A8.3 /// status:Partially_confirmed	W04A8.3 /// WBGene00012238	NM_061022	W04A8.3
153	184774_at	1.93383	2.53099e-06	Y9C9A.13	Y9C9A.13 /// status:Predicted	WBGene00021180 /// Y9C9A.13	NM_068284	0
154	179374_at	1.92249	3.84522e-13	T14G8.2	T14G8.2 /// status:Partially_confirmed	T14G8.2 /// WBGene00011770	NM_077740	0
155	182976_at	1.91436	8.76712e-12	C24G7.4	C24G7.4 /// status:Partially_confirmed	C24G7.4 /// WBGene00016066	NM_058892	0
156	185451_at	1.91332	0	F35D11.3	F35D11.3 /// status:Partially_confirmed	F35D11.3 /// WBGene00018044	NM_062411	0
157	180099_s_at	1.91024	0	Y54E5A.5	Y54E5A.5 /// status:Confirmed	WBGene00013200 /// Y54E5A.5	NM_061152	Y54E5A.5
158	182428_s_at	1.90901	0	Y22F5A.6	LYSozyme /// locus:lys-3	lys-3 /// WBGene00003092	NM_073243	0
159	176251_at	1.90852	0.000445607	Y82E9BL.5	Y82E9BL.5 /// status:Partially_confirmed	WBGene00022322 /// Y82E9BL.5	NM_064988	0
160	175631_s_at	1.90485	3.00649e-09	T07H6.2	More Of MS /// locus:mom-1	mom-1 /// WBGene00003394	NM_076653	0
161	179569_at	1.9014	1.86449e-13	F55C9.5	F55C9.5 /// status:Partially_confirmed	F55C9.5 /// WBGene00010102	NM_075353	F55C9.5
162	192894_at	1.90127	1.59699e-12	F42F12.3	F42F12.3 /// 3-oxo-5-alpha-steroid 4-dehydrogenase	F42F12.3 /// WBGene00009635	NM_077670	F42F12.3
163	173539_at	1.89979	0.000338588	C43485	Eukaryotic Initiation Factor /// locus:eif-3.E	eif-3.E /// WBGene00001228	NM_060384	0
164	180642_at	1.89909	0	F53A9.2	F53A9.2 /// status:Confirmed	F53A9.2 /// WBGene00018725	NM_077072	0
165	187023_s_at	1.89642	0	Y56A3A.17A	Nuclear Pore complex Protein	npp-16	NM_067149 /// NM_067150	0
166	183019_at	1.89549	1.99194e-06	T17A3.4	F-box B protein /// locus:fbxb-82	fbxb-82 /// WBGene00020542	NM_064754	0
167	183450_at	1.89454	0	F25B4.9	C-type LECtin /// locus:clec-1	clec-1 /// WBGene00017772	NM_072099	0
168	188243_at	1.8927	0	ZK75.2	INSulin related /// locus:ins-2	ins-2 /// WBGene00002085	NM_062793	0
169	173557_s_at	1.892	8.02624e-07	C67695	F26A1.12 /// locus:clec-157	F26A1.12 /// WBGene00017810	NM_065601	0
170	185688_at	1.8901	5.08975e-06	Y106G6H.9	Y106G6H.9 /// status:Predicted	WBGene00013721 /// Y106G6H.9	NM_060333	0
171	188953_s_at	1.88817	0.00494137	C38C6.2	Amino acid Transporter Glycoprotein subunit /// locus:atgp-2	atg-2 /// WBGene00000225	NM_064642	0
172	179895_at	1.88483	1.05788e-05	K05F6.9	F-box B protein /// locus:fbxb-46	fbxb-46 /// WBGene00019420	NM_061598	K05F6.9
173	180649_at	1.88408	0.000588626	C35E7.3	C35E7.3 /// status:Partially_confirmed	C35E7.3 /// WBGene00016455	NM_060431	C35E7.3
174	192294_s_at	1.88252	0	C25D7.3	Sex determination and Dosage Compensation defect /// locus:sdc-3	sdc-3 /// WBGene00004747	NM_074302	C25D7.3
175	183741_s_at	1.88127	3.86742e-09	Y73F4A.1	Y73F4A.1 /// status:Confirmed	WBGene00013514 /// Y73F4A.1	NM_069173	0
176	172983_s_at	1.88078	7.96622e-05	C55561	SPeCtrin /// locus:spc-1	spc-1 /// WBGene00004951	NM_076136	0
177	172941_x_at	1.87886	4.36452e-07	T13F2.2	T13F2.2 /// single-stranded DNA binding protein P9	T13F2.2 /// WBGene00011743	NM_069349	0
178	181204_at	1.87729	0	F48E8.2	F48E8.2 /// status:Partially_confirmed	F48E8.2 /// WBGene00018609	NM_065764	F48E8.2
179	173478_at	1.87598	0	F35G12.3	Suppressor/Enhancer of Lin-12	sel-5	NM_001027391 /// NM_001027392	F35G12.3
180	191683_at	1.87343	0	C14F11.1	C14F11.1b	C14F11.1	NM_171702 /// NM_171703	0
181	184837_at	1.87252	5.58757e-11	Y113G7B.4	Fog Two (fog-2) Related /// locus:ftr-1	ftr-1 /// WBGene00013756	NM_075494	0
182	191629_at	1.86848	1.98569e-09	C11H1.1	C11H1.8 /// status:Partially_confirmed	C11H1.8 /// WBGene00007532	NM_171800	0
183	174495_at	1.86651	6.63034e-05	C53130	K03A11.1	K03A11.1	NM_077765	0
184	173861_at	1.86169	1.81054e-06	ZC302.1	yeast MRE recombination/repair homolog /// locus:mre-11	mre-11 /// WBGene00003405	NM_073335	ZC302.1
185	187826_at	1.861	0.000103108	R02E12.3	R02E12.2a	R02E12.2	NM_001029648 /// NM_001029649	0
186	177800_s_at	1.86015	5.72208e-06	T04D3.1	T04D3.1 /// status:Partially_confirmed	T04D3.1 /// WBGene00011431	NM_060939	0
187	172834_x_at	1.85911	0	C33F10.9	Major Sperm Protein /// locus:msp-40	msp-40 /// WBGene00003435	NM_062464	C33F10.9
188	180294_s_at	1.85879	8.27708e-05	C37A2.2	Prion-like-(Q/N-rich)-domain-bearing protein /// locus:pqn-20	pqn-20 /// WBGene00004110	NM_059544	C37A2.2
189	184450_at	1.85871	5.33611e-06	C17B7.11	F-box A protein /// locus:fbxa-65	fbxa-65 /// WBGene00015885	NM_071528	C17B7.11
190	181210_at	1.85791	4.98205e-06	C26B9.1	C26B9.1a	C26B9.1	NM_001029262 /// NM_001029263	C26B9.1
191	173655_s_at	1.85691	0.000156546	T22D1.9	proteasome Regulatory Particle, Non-ATPase-like /// locus:rpn-1	rpn-1 /// WBGene00004458	NM_068663	T22D1.9
192	179736_at	1.85675	0	F19C7.3	F19C7.3 /// status:Partially_confirmed	F19C7.3 /// WBGene00017593	NM_068193	0
193	181576_at	1.85548	4.02701e-05	F53C3.2	F-box B protein /// locus:fbxb-103	fbxb-103 /// WBGene00018746	NM_062292	0
194	176782_s_at	1.8534	4.61251e-10	C46C11.2	C46C11.2a	C46C11.2	NM_001038444 /// NM_001038445	0
195	173732_s_at	1.85108	0	M18.5	DDB1 (UV-Damaged DNA Binding protein) homolog /// locus:ddb-1	ddb-1 /// WBGene00010890	NM_069898	M18.5
196	175220_s_at	1.85072	6.754e-05	R02C2.2	protein KINase /// locus:kin-34	kin-34 /// WBGene00019815	NM_070761	0
197	191290_at	1.84983	0	Y23H5A.1	Cysteinyl tRNA Synthetase	crs-2	NM_170831 /// NM_170832	Y23H5A.1
198	179786_at	1.84961	1.03431e-09	Y51A2B.1	Y51A2B.1 /// status:Partially_confirmed	WBGene00013065 /// Y51A2B.1	NM_075192	0
199	187107_s_at	1.8485	1.36015e-05	Y106G6H.10	Y106G6H.9 /// status:Predicted	WBGene00013721 /// Y106G6H.9	NM_060333	0
200	187220_at	1.83908	0.00150595	D1044.6	D1044.6 /// status:Partially_confirmed	D1044.6 /// WBGene00017031	NM_065783	D1044.6
201	183772_at	1.83885	0.0025764	F22G12.3	F22G12.3 /// status:Partially_confirmed	F22G12.3 /// WBGene00009063	NM_060903	0
202	181527_at	1.83852	1.01372e-08	C15H9.8	PeRoXisome assembly factor	prx-3	NM_076624	0
203	182411_at	1.83772	9.29127e-06	Y37H2A.4	F-box A protein /// locus:fbxa-107	fbxa-107 /// WBGene00012564	NM_075135	Y37H2A.4
204	193153_s_at	1.83603	7.74516e-06	T04H1.4	RADiation sensitivity abnormal/yeast RAD-related	rad-50	NM_073669	T04H1.4
205	190339_at	1.83569	0.00117026	F14B8.1	Na/H eXchanger	nhx-4	NM_001029391 /// NM_001029392	0
206	192335_at	1.83403	0	C05C10.6	Ubiquitin Fusion Degradation (yeast UFD homolog)	ufd-3	NM_063745 /// NM_063746	C05C10.6
207	180604_at	1.82554	0	ZC132.4	ZC132.4 /// status:Predicted	WBGene00022523 /// ZC132.4	NM_071785	ZC132.4
208	173796_at	1.82522	0.000376773	B0303.14	B0303.14 /// Giant secretory protein I-C	B0303.14 /// WBGene00015132	NM_066521	0
209	188368_at	1.82518	0.000708127	ZK836.1	ZK836.1 /// locus:lon-3	collagen /// WBGene00003057	NM_073660	0
210	178585_s_at	1.82414	3.25857e-05	M151.5	F-box B protein /// locus:fbxb-33 /// locus:fbxb-31	fbxb-31 /// WBGene00019797 /// WBGene00044314	NM_062200	0
211	189289_s_at	1.82324	2.39956e-13	F28C10.3	F28C10.3 /// protein kinase	F28C10.3 /// WBGene00017898	NM_075713	0
212	190741_at	1.82296	7.67645e-06	C23H4.6	C23H4.6 /// Yeast RAD18 protein like	C23H4.6 /// WBGene00007694	NM_077640	0
213	187053_at	1.82285	0	C07A9.9	C07A9.9 /// status:Partially_confirmed	C07A9.9 /// WBGene00007405	NM_066736	C07A9.9
214	192863_at	1.8218	2.24424e-08	C05E4.1	SeRPin /// locus:srp-2	srp-2 /// WBGene00005643	NM_070917	0
215	193434_s_at	1.81993	0	T22F3.4	Ribosomal Protein, Large subunit /// locus:rpl-11.1	rpl-11.1 /// WBGene00004422	NM_071607	T22F3.4
216	181861_at	1.81654	0	F13A2.4	F13A2.4 /// status:Confirmed	F13A2.4 /// WBGene00017413	NM_071809	0
217	184175_at	1.81518	4.876e-13	F58E10.7	F58E10.7 /// status:Confirmed	F58E10.7 /// WBGene00010262	NM_074076	0
218	187252_s_at	1.81316	0	C28H8.3	C28H8.3 /// status:Confirmed	C28H8.3 /// WBGene00016194	NM_065882	C28H8.3
219	178435_at	1.81063	1.28362e-11	C17H1.7	C17H1.7 /// status:Partially_confirmed	C17H1.7 /// WBGene00007660	NM_060900	0
220	174931_at	1.8086	4.91455e-14	C43H6.3	C43H6.3 /// status:Confirmed	C43H6.3 /// WBGene00016616	NM_076036	0
221	176951_at	1.80842	0	Y54G2A.O	UBiquitin Conjugating enzyme /// locus:ubc-13	ubc-13 /// WBGene00006708	NM_067871	0
222	192986_at	1.80812	0	F37B12.4	T24B8.7b	T24B8.7	NM_063530 /// NM_063531	0
223	173487_at	1.80724	0.000300697	C42813	R04D3.2 /// status:Partially_confirmed	R04D3.2 /// WBGene00011010	NM_077807	0
224	183039_at	1.8071	0.000443597	C18H9.3	C18H9.3 /// status:Partially_confirmed	C18H9.3 /// WBGene00016002	NM_062959	C18H9.3
225	179179_at	1.80646	1.03598e-06	M03B6.4	M03B6.4 /// status:Partially_confirmed	M03B6.4 /// WBGene00010836	NM_077908	M03B6.4
226	193389_at	1.80326	0.000114777	C33A12.12	C33A12.12 /// Leucine Rich Repeat (2 copies) (2 domains)	C33A12.12 /// WBGene00007887	NM_069273	0
227	180018_at	1.79653	7.13796e-05	F56F4.1	SKN-1 Dependent Zygotic transcript /// locus:sdz-22	sdz-22 /// WBGene00018978	NM_001026335	0
228	193780_at	1.7961	0	K01A6.2	MAGI (Membrane Associated Guanylate kinase Inverted) homolog /// locus:magi-1	magi-1 /// WBGene00010444	NM_069818	0
229	188790_at	1.79607	0	F34H10.3	F34H10.3 /// protein S10	F34H10.3 /// WBGene00009380	NM_077223	F34H10.3
230	174215_s_at	1.79585	2.61524e-06	C56372	B0507.8 /// status:Partially_confirmed	B0507.8 /// WBGene00015225	NM_072857	0
231	172882_x_at	1.79447	0	F26G1.7	Major Sperm Protein /// locus:msp-3	msp-3 /// WBGene00003424	NM_062457	F26G1.7
232	173438_at	1.79366	1.49395e-06	C23H4.1	C-terminus-of-AEX-Binding protein /// locus:cab-1	cab-1 /// WBGene00000277	NM_077635	0
233	192179_s_at	1.79187	2.54041e-05	B0303.14	B0303.14 /// Giant secretory protein I-C	B0303.14 /// WBGene00015132	NM_066521	0
234	174541_at	1.79134	6.99238e-14	C30884	Transcribed locus	---	---	0
235	182930_at	1.79101	0.00037703	W03D2.1	Prion-like-(Q/N-rich)-domain-bearing protein	pqn-75	NM_171311 /// NM_171312 /// NM_171903	0
236	179099_at	1.7901	0.000877422	M151.6	F-box B protein /// locus:fbxb-33	fbxb-33 /// WBGene00044314	NM_001027092	0
237	192696_s_at	1.78945	9.54097e-09	ZC302.1	yeast MRE recombination/repair homolog /// locus:mre-11	mre-11 /// WBGene00003405	NM_073335	ZC302.1
238	175056_at	1.78893	2.26691e-09	W08E12.7	W08E12.7 /// peptidase	peptidase /// WBGene00021088	NM_067910	W08E12.7
239	174301_at	1.78751	0	C31981	C26B9.1a	C26B9.1	NM_001029262 /// NM_001029263	0
240	189733_at	1.78629	7.44137e-11	T12A2.8	T12A2.8 /// DNA repair protein	T12A2.8 /// WBGene00020442	NM_065960	T12A2.8
241	185351_at	1.78579	7.40111e-05	C40A11.7	C40A11.7 /// status:Partially_confirmed	C40A11.7 /// WBGene00016550	NM_061798	C40A11.7
242	180755_at	1.78513	0.000419609	T08B6.1	T08B6.1 /// status:Partially_confirmed	T08B6.1 /// WBGene00020351	NM_068264	0
243	177461_at	1.78478	1.71769e-06	F21D9.1	F21D9.1 /// status:Partially_confirmed	F21D9.1 /// WBGene00009015	NM_075347	0
244	187377_at	1.78467	0	F37A4.5	F37A4.5 /// status:Partially_confirmed	F37A4.5 /// WBGene00018135	NM_066069	0
245	181675_at	1.78392	5.68055e-10	R03G5.6	R03G5.6 /// status:Partially_confirmed	R03G5.6 /// WBGene00019847	NM_076920	0
246	184007_at	1.78293	1.43948e-10	R07C3.8	R07C3.8 /// status:Partially_confirmed	R07C3.8 /// WBGene00019924	NM_061448	0
247	175119_at	1.7827	6.66734e-06	W08F4.12	W08F4.12 /// status:Confirmed	W08F4.12 /// WBGene00021101	NM_170971	W08F4.12
248	187639_at	1.77949	0.000181019	F23F12.4	SKN-1 Dependent Zygotic transcript /// locus:sdz-15	sdz-15 /// WBGene00017752	NM_066031	0
249	175196_s_at	1.77861	0	F59F5.2	F59F5.2 /// status:Confirmed	F59F5.2 /// WBGene00010341	NM_077362	0
250	187974_s_at	1.77626	3.5674e-06	ZK381.4	P GranuLe abnormality	pgl-1	NM_001047600 /// NM_001047601	ZK381.4
251	182351_at	1.77624	0.000675366	K05F6.2	F-box B protein /// locus:fbxb-50	fbxb-50 /// WBGene00019413	NM_061595	0
252	178897_s_at	1.77552	0.00135459	T26E3.8	T26E3.8 /// status:Partially_confirmed	T26E3.8 /// WBGene00012041	NM_060803	0
253	172873_x_at	1.77408	0	F35G12.3B	Suppressor/Enhancer of Lin-12	sel-5	NM_001027391 /// NM_001027392	0
254	188836_at	1.77354	0.000180205	F56D5.3	F56D5.3 /// NADH oxidase	F56D5.3 /// WBGene00010148	NM_069256	F56D5.3
255	189417_s_at	1.77281	4.11677e-07	F20B10.2	Neurexin Like receptor /// locus:nlr-1	nlr-1 /// WBGene00003772	NM_069911	0
256	192934_s_at	1.76888	3.23209e-08	C36B1.4	Proteasome Alpha Subunit /// locus:pas-4	pas-4 /// WBGene00003925	NM_059959	C36B1.4
257	172161_x_at	1.76553	0.000133351	F37D6.4	F37D6.4 /// status:Partially_confirmed	F37D6.4 /// WBGene00009510	NM_060344	0
258	190446_s_at	1.76423	0	C31H2.2	DumPY : shorter than wild-type /// locus:dpy-8	dpy-8 /// WBGene00001070	NM_076472	0
259	184569_at	1.76251	1.40232e-09	W08A12.4	W08A12.4 /// status:Partially_confirmed	W08A12.4 /// WBGene00021081	NM_071625	0
260	187494_at	1.76231	1.03928e-05	W03F9.1	W03F9.1 /// status:Partially_confirmed	W03F9.1 /// WBGene00020999	NM_070737	W03F9.1
261	177694_at	1.76206	0	E01G4.5	E01G4.5 /// status:Partially_confirmed	E01G4.5 /// WBGene00008447	NM_064434	E01G4.5
262	173834_at	1.76035	2.33155e-09	F28C10.3	F28C10.3 /// protein kinase	F28C10.3 /// WBGene00017898	NM_075713	0
263	176002_at	1.7603	1.33803e-09	M02H5.8	M02H5.8 /// status:Partially_confirmed	M02H5.8 /// WBGene00019744	NM_070805	0
264	182657_s_at	1.75875	4.26043e-07	K12D12.2	Nuclear Pore complex Protein /// locus:npp-3	npp-3 /// WBGene00003789	NM_064133	K12D12.2
265	183392_at	1.7571	0	K07E3.1	K07E3.1 /// status:Partially_confirmed	K07E3.1 /// WBGene00019490	NM_076965	K07E3.1
266	176697_at	1.7537	0	C52E2.4	C52E2.4 /// status:Partially_confirmed	C52E2.4 /// WBGene00016883	NM_061691	0
267	174821_at	1.75323	0	K07E3.1	K07E3.1 /// status:Partially_confirmed	K07E3.1 /// WBGene00019490	NM_076965	K07E3.1
268	173534_at	1.75295	0.000116757	C08A9.7	SKN-1 Dependent Zygotic transcript /// locus:sdz-2	sdz-2 /// WBGene00015587	NM_078365	0
269	173856_at	1.75169	4.03224e-06	F46E10.10	Malate DeHydrogenase /// locus:mdh-1	mdh-1 /// WBGene00003162	NM_066056	F46E10.10
270	192778_at	1.74941	2.14852e-06	D1054.2	Proteasome Alpha Subunit /// locus:pas-2	pas-2 /// WBGene00003923	NM_073349	D1054.2
271	186229_at	1.74807	3.57066e-10	F45F2.10	F45F2.10 /// status:Partially_confirmed	F45F2.10 /// WBGene00018482	NM_072791	F45F2.10
272	180361_at	1.74697	6.99238e-14	F42G2.2	F42G2.2 /// status:Partially_confirmed	F42G2.2 /// WBGene00018351	NM_061872	0
273	193249_at	1.74697	2.28809e-12	T26C11.5	C.Elegans Homeobox /// locus:ceh-41	ceh-41 /// WBGene00000462	NM_075939	T26C11.5
274	175771_at	1.74576	3.67228e-05	Y75B8A.2	kNOB-like posterior (NO Backside) homeobox	nob-1	NM_001027770 /// NM_067174	Y75B8A.2
275	177695_at	1.74571	0	F48F7.3	F48F7.3 /// status:Partially_confirmed	F48F7.3 /// WBGene00009849	NM_077923	0
276	193784_at	1.7441	1.70831e-05	K08F4.2	K08F4.2 /// RNA recognition motif. (aka RRM, RBD, or RNP domain)	K08F4.2 /// WBGene00010677	NM_069441	K08F4.2
277	192022_at	1.74282	2.07868e-08	F17A2.5	C.Elegans Homeobox /// locus:ceh-40	ceh-40 /// WBGene00000461	NM_077659	0
278	185386_s_at	1.74159	0.00333365	Y54E2A.11	Eukaryotic Initiation Factor	eif-3.B	NM_001027298 /// NM_001027299	Y54E2A.11
279	183302_at	1.73998	0.0015413	F55A4.5	F55A4.5 /// status:Partially_confirmed	F55A4.5 /// WBGene00018857	NM_075795	0
280	175360_at	1.73975	2.34854e-08	T26C11.5	C.Elegans Homeobox /// locus:ceh-41	ceh-41 /// WBGene00000462	NM_075939	T26C11.5
281	191953_at	1.73938	9.03745e-14	F44E5.2	F44E5.2 /// Leucine Rich Repeat (2 copies)	F44E5.2 /// WBGene00009689	NM_064111	F44E5.2
282	188740_at	1.73887	0	B0414.3	HIstone H1 Like /// locus:hil-5	hil-5 /// WBGene00001856	NM_059277	B0414.3
283	183651_at	1.73735	3.82063e-09	C03G6.8	Nuclear Hormone Receptor family /// locus:nhr-147	nhr-147 /// WBGene00015395	NM_072472	0
284	175916_at	1.73587	0	F54A3.3	F54A3.3 /// locus:cct-3	F54A3.3 /// WBGene00018782	NM_061817	F54A3.3
285	194034_at	1.73158	0	K03A1.2	K03A1.2	K03A1.2	NM_076826	0
286	193956_at	1.73153	7.60429e-05	Y57G11C.25	Y57G11C.25 /// Zinc finger C-x8-C-x5-C-x3-H type (and similar). (2 domains)	WBGene00013319 /// Y57G11C.25	NM_070404	Y57G11C.25
287	174344_at	1.73115	7.50615e-14	M151.1	M151.1 /// status:Partially_confirmed	M151.1 /// WBGene00019793	NM_062201	0
288	186390_at	1.72874	0	Y47H10A.5	Y47H10A.5 /// status:Partially_confirmed	WBGene00012961 /// Y47H10A.5	NM_060655	Y47H10A.5
289	189824_at	1.72868	2.76077e-09	W03F8.5	W03F8.10 /// status:Partially_confirmed	W03F8.10 /// WBGene00020998	NM_001028248	0
290	175195_at	1.72862	6.30679e-12	T09F5.12	---	---	---	0
291	176644_at	1.72066	2.91381e-06	T22C1.1	T22C1.1 /// status:Confirmed	T22C1.1 /// WBGene00011912	NM_059786	T22C1.1
292	176798_s_at	1.72019	7.45851e-09	C03B1.13	C03B1.13 /// status:Partially_confirmed	C03B1.13 /// WBGene00015381	NM_076660	0
293	174123_s_at	1.71857	1.65606e-08	C34473	C25G4.11 /// status:Partially_confirmed	C25G4.11 /// WBGene00007737	NM_069982	0
294	172264_x_at	1.71732	5.40646e-08	F26F2.4	F26F2.4 /// status:Partially_confirmed	F26F2.4 /// WBGene00009169	NM_075568	0
295	181892_at	1.71717	5.92424e-15	F36H5.3	MATH (meprin-associated Traf homology) domain containing	math-28	NM_001047307 /// NM_001047308	0
296	189213_at	1.71701	1.31338e-05	C56G2.5	C56G2.5 /// Protein kinase	C56G2.5 /// WBGene00016980	NM_065983	0
297	189225_s_at	1.71606	0.000511147	R02C2.1	R02C2.1 /// protein kinase	R02C2.1 /// WBGene00019814	NM_070760	R02C2.1
298	183295_at	1.71498	0.00101252	C09B8.5	C09B8.5 /// status:Partially_confirmed	C09B8.5 /// WBGene00015624	NM_076606	0
299	181051_at	1.71472	3.22916e-06	T19D7.6	T19D7.6 /// status:Partially_confirmed	T19D7.6 /// WBGene00020574	NM_075737	0
300	173687_s_at	1.71328	3.68063e-05	R11A5.3	R11A5.3 /// status:Confirmed	R11A5.3 /// WBGene00011231	NM_059772	0
301	176797_at	1.7119	0	C03B1.13	C03B1.13 /// status:Partially_confirmed	C03B1.13 /// WBGene00015381	NM_076660	0
302	174475_s_at	1.71131	4.14874e-05	F45F2.10	F45F2.10 /// status:Partially_confirmed	F45F2.10 /// WBGene00018482	NM_072791	F45F2.10
303	182956_at	1.71126	0.000591564	F34D6.1	F34D6.1 /// status:Partially_confirmed	F34D6.1 /// WBGene00018021	NM_061930	0
304	171987_x_at	1.71118	0	W08F4.3	W08F4.3 /// status:Confirmed	W08F4.3 /// WBGene00021093	NM_061361	W08F4.3
305	184992_at	1.7101	6.9784e-05	C33E10.1	C33E10.1 /// status:Confirmed	C33E10.1 /// WBGene00016345	NM_078407	C33E10.1
306	178047_at	1.70818	0.000365945	F49C5.7	F49C5.7 /// status:Predicted	F49C5.7 /// WBGene00009869	NM_064281	0
307	190254_at	1.70752	2.03861e-06	C55A6.5	SKN-1 Dependent Zygotic transcript /// locus:sdz-8	sdz-8 /// WBGene00008334	NM_073520	0
308	173528_at	1.70707	0.000354425	C70369	ZK863.4 /// status:Partially_confirmed	WBGene00014124 /// ZK863.4	NM_073655	0
309	175061_s_at	1.70692	0.000408061	T08B6.5	T08B6.5 /// RNA binding protein	T08B6.5 /// WBGene00020354	NM_068265	T08B6.5
310	191951_at	1.70459	0	T19H12.10	UDP-GlucuronosylTransferase /// locus:ugt-11	ugt-11 /// WBGene00020593	NM_071910	0
311	193395_at	1.70456	0	ZK858.1	ZK858.1 /// S.pombe hypothetical protein C12G12.13C like	WBGene00014115 /// ZK858.1	NM_060045	ZK858.1
312	179721_at	1.70266	0.00136812	F40F4.1	F-box B protein /// locus:fbxb-71	fbxb-71 /// WBGene00018236	NM_076158	0
313	182037_at	1.70208	0.000162493	F52D2.8	F-box A protein	fbxa-46	NM_001047790 /// NM_001047791	F52D2.8
314	192113_s_at	1.70156	0.001228	T13H2.3	Suppressor of PAr-Two defect	spat-3	NM_001029733 /// NM_001029734	0
315	180707_at	1.69985	0	F55H12.4	F55H12.4 /// status:Confirmed	F55H12.4 /// WBGene00010135	NM_059997	0
316	185690_at	1.69706	0	C25E10.8	C25E10.8 /// status:Confirmed	C25E10.8 /// WBGene00016097	NM_072944	0
317	188134_at	1.69685	5.49331e-06	C18A11.5	XO Lethal	xol-1	NM_001029246 /// NM_001029247 /// NM_001029248	C18A11.5
318	181640_at	1.69503	0	B0205.4	B0205.4 /// status:Partially_confirmed	B0205.4 /// WBGene00015019	NM_060413	0
319	179991_s_at	1.69496	0.000365945	F31A3.4	Helix Loop Helix /// locus:hlh-28 /// locus:hlh-29	hlh-28 /// hlh-29 /// WBGene00001967 /// WBGene00001968	NM_078436 /// NM_078437	0
320	177575_at	1.6927	1.20493e-05	T04D3.2	SKN-1 Dependent Zygotic transcript /// locus:sdz-30	sdz-30 /// WBGene00011432	NM_060940	0
321	175875_s_at	1.69236	1.53518e-06	F07B7.C	Regulator of Presynaptic Morphology /// F07B7.12 /// status:Partially_confirmed /// locus:rpm-1	F07B7.12 /// rpm-1 /// WBGene00004457 /// WBGene00017190	NM_072866 /// NM_072880	0
322	180318_at	1.69064	5.45412e-12	Y17D7C.1	Y17D7C.1 /// status:Predicted	WBGene00012455 /// Y17D7C.1	NM_075250	Y17D7C.1
323	172852_x_at	1.69031	3.32899e-11	K07F5.2	Major Sperm Protein /// locus:msp-56 /// locus:msp-10	msp-10 /// WBGene00003425 /// WBGene00003449	NM_069359	K07F5.2
324	185517_at	1.68908	1.95978e-09	M01A10.5	Prion-like-(Q/N-rich)-domain-bearing protein	pqn-52	NM_001026404 /// NM_059228 /// NM_059229	0
325	179501_at	1.68402	0.000904618	B0462.3	F-box B protein /// locus:fbxb-119	fbxb-119 /// WBGene00007182	NM_075185	0
326	191469_at	1.68287	0	C31C9.1	Temporarily Assigned Gene name	tag-10	NM_064466 /// NM_182157	0
327	180551_at	1.68202	0.000110398	F42A9.6	F42A9.6 /// status:Partially_confirmed	F42A9.6 /// WBGene00018335	NM_069068	F42A9.6
328	173447_s_at	1.68132	3.00649e-09	C35C5.1	Sex determination and Dosage Compensation defect /// locus:sdc-2	sdc-2 /// WBGene00004746	NM_077523	C35C5.1
329	173362_s_at	1.67946	4.66771e-05	M03C11.2	M03C11.2 /// CHL1 protein	M03C11.2 /// WBGene00010839	NM_066894	M03C11.2
330	186854_s_at	1.67764	1.12679e-06	Y59E9AL.4	Y59E9AL.4 /// status:Partially_confirmed	WBGene00021994 /// Y59E9AL.4	NM_068341	Y59E9AL.4
331	183909_at	1.67733	0	W08F4.3	W08F4.3 /// status:Confirmed	W08F4.3 /// WBGene00021093	NM_061361	W08F4.3
332	191546_s_at	1.67717	0.00145119	C47D12.6	Threonyl tRNA Synthetase	trs-1	NM_001026862 /// NM_001026863	C47D12.6
333	188233_at	1.67701	4.49653e-08	F54F7.1	TAF (TBP-associated transcription factor) family /// locus:taf-7.1	taf-7.1 /// WBGene00006388	NM_077575	0
334	177246_at	1.67638	1.03165e-07	M117.5	---	---	---	M117.5
335	174105_at	1.67609	0	F55A4.5	F55A4.5 /// status:Partially_confirmed	F55A4.5 /// WBGene00018857	NM_075795	0
336	180704_at	1.67587	0	F56C3.9	F56C3.9 /// status:Confirmed	F56C3.9 /// WBGene00018946	NM_075857	F56C3.9
337	190427_s_at	1.67543	5.64969e-11	C54F6.14	FerriTiN /// locus:ftn-1	ftn-1 /// WBGene00001500	NM_072543	0
338	183967_at	1.67401	0.000351529	B0432.8	B0432.8 /// status:Partially_confirmed	B0432.8 /// WBGene00015189	NM_061290	B0432.8
339	174144_at	1.67168	0	F45F2.10	F45F2.10 /// status:Partially_confirmed	F45F2.10 /// WBGene00018482	NM_072791	F45F2.10
340	179880_at	1.67098	5.92424e-15	K10C9.2	K10C9.3 /// ribonuclease	ribonuclease /// WBGene00019624	NM_070969	0
341	193060_at	1.67006	1.18165e-06	ZK938.7	RNase H /// locus:rnh-1.2	rnh-1.2 /// WBGene00014163	NM_063720	0
342	189845_at	1.66922	2.61622e-11	T19B10.3	T19B10.3 /// beta-galactosidase	beta-galactosidase /// WBGene00011832	NM_073448	0
343	189115_s_at	1.6677	2.69932e-06	W03G9.4	W03G9.4 /// locus:app-1	aminopeptidase /// WBGene00000155	NM_059088	W03G9.4
344	184544_at	1.66658	0.0013511	F45C12.6	F45C12.6 /// locus:btb-8	F45C12.6 /// WBGene00018437	NM_061656	0
345	188228_at	1.66533	5.92424e-15	Y60A3A.18	SKp1 Related (ubiquitin ligase complex component) /// locus:skr-4	skr-4 /// WBGene00004810	NM_075456	0
346	182189_at	1.66393	0.000887084	K05F6.1	F-box B protein /// locus:fbxb-49	fbxb-49 /// WBGene00019412	NM_061597	0
347	176781_at	1.66385	0	C46C11.2	C46C11.2a	C46C11.2	NM_001038444 /// NM_001038445	0
348	176040_s_at	1.66208	0	ZK688.6	Temporarily Assigned Gene name	tag-282	NM_066317 /// NM_066318	0
349	183068_at	1.66059	2.52143e-05	T17A3.6	F-box B protein /// locus:fbxb-83	fbxb-83 /// WBGene00020543	NM_064755	0
350	181768_s_at	1.66037	0	F29C4.6	F29C4.6 /// status:Confirmed	F29C4.6 /// WBGene00017928	NM_067464	F29C4.6
351	175520_at	1.6598	1.64236e-09	T12A2.8	T12A2.8 /// DNA repair protein	T12A2.8 /// WBGene00020442	NM_065960	T12A2.8
352	186708_at	1.65917	6.71908e-06	F45C12.10	MATH (meprin-associated Traf homology) domain containing	math-29	NM_001047315 /// NM_001047316	0
353	177991_at	1.65896	6.99434e-06	T11B7.1	T11B7.1 /// status:Confirmed	T11B7.1 /// WBGene00011706	NM_069129	0
354	185614_s_at	1.65886	5.17624e-05	Y57A10A.9	Temporarily Assigned Gene name /// locus:tag-276	tag-276 /// WBGene00013254	NM_064200	0
355	186246_at	1.65778	3.67468e-05	W06A11.3	F-box B protein /// locus:fbxb-118	fbxb-118 /// WBGene00021054	NM_062316	0
356	178075_at	1.65715	0	T27E7.6	T27E7.6 /// status:Partially_confirmed	T27E7.6 /// WBGene00012091	NM_070363	0
357	187662_at	1.65612	0.000121289	F32H5.3	F32H5.3a	F32H5.3	NM_073910 /// NM_073911	0
358	185041_at	1.65408	0	T25G12.8	T25G12.8	T25G12.8	NM_078393	T25G12.8
359	186926_s_at	1.654	0	PAR2.4	abnormal cell MIGration	mig-22	NM_066533 /// NM_181942	PAR2.4
360	185078_at	1.65396	6.40201e-05	K09H11.3	Rho GTPase Activating protein /// locus:rga-3	rga-3 /// WBGene00019600	NM_072102	K09H11.3
361	192235_at	1.65263	0.00330816	F20B6.8	Homeodomain interacting Protein Kinase	hpk-1	NM_171662 /// NM_171663 /// NM_171664	0
362	192017_s_at	1.65112	0	B0348.6	Initiation Factor 4E (eIF4E) family	ife-3	NM_070722 /// NM_070723 /// NM_171920	0
363	178266_at	1.65106	2.44175e-05	C07E3.8	C07E3.8 /// status:Partially_confirmed	C07E3.8 /// WBGene00007418	NM_063828	0
364	176930_at	1.65074	6.01981e-12	Y34D9A.D	SPindle Defective /// locus:spd-1	spd-1 /// WBGene00004952	NM_058408	0
365	191468_s_at	1.65054	1.11102e-07	Y75B8A.2	kNOB-like posterior (NO Backside)	nob-1	NM_001027770 /// NM_067174	Y75B8A.2
366	193720_at	1.64966	9.05766e-09	T23D8.1	More Of MS /// locus:mom-5	mom-5 /// WBGene00003397	NM_060234	T23D8.1
367	174716_at	1.64843	5.19697e-06	B0222.10	B0222.10 /// status:Partially_confirmed	B0222.10 /// WBGene00015058	NM_171500	0
368	183062_at	1.64832	5.60688e-10	F16B4.4	F16B4.4 /// status:Confirmed	F16B4.4 /// WBGene00017506	NM_071050	0
369	189442_at	1.64825	0.000364764	R06A4.6	SKN-1 Dependent Zygotic transcript /// locus:sdz-26	sdz-26 /// WBGene00011049	NM_064590	R06A4.6
370	175920_at	1.64734	0.00181782	F12E12.A	F-box B protein /// locus:fbxb-90	fbxb-90 /// WBGene00044694	NM_001047296	0
371	174048_at	1.64536	0	C42058	MAP kinase kinase or Erk Kinase	mek-1	NM_001029600 /// NM_001029601	0
372	172793_x_at	1.64529	1.16561e-14	T10H4.12	Cysteine PRotease related /// locus:cpr-3	cpr-3 /// WBGene00000783	NM_074389	0
373	173980_at	1.64475	0	C34F6.9	C34F6.9 /// Ubiquitin carboxyl-terminal hydrolases family 2	C34F6.9 /// WBGene00007943	NM_077475	C34F6.9
374	183342_at	1.64443	1.43936e-07	C08A9.8	C08A9.8 /// status:Predicted	C08A9.8 /// WBGene00015588	NM_078366	0
375	177427_at	1.64227	1.98622e-06	C29F7.6	C29F7.6 /// status:Partially_confirmed	C29F7.6 /// WBGene00007813	NM_077838	C29F7.6
376	182711_at	1.64119	0.00010416	F41F3.6	Serpentine Receptor, class X /// locus:srx-74	srx-74 /// WBGene00005965	NM_071854	0
377	191454_at	1.64045	3.76448e-06	F10G8.7	F10G8.7 /// DNA excision repair protein	F10G8.7 /// WBGene00008665	NM_060251	F10G8.7
378	188075_at	1.63971	0.000588336	Y48A6C.5	defective PHArynx development	pha-1	NM_001027719 /// NM_001027720	Y48A6C.5
379	181143_at	1.63802	0.000953617	T23E7.3	---	---	---	0
380	188840_s_at	1.63796	0.000498706	C28G1.4	C28G1.4 /// zinc finger	C28G1.4 /// WBGene00016189	NM_077098	0
381	192681_at	1.6373	0.000646011	W09C2.3	Membrane Calcium ATPase	mca-1	NM_001028255 /// NM_001028256 /// NM_069308	0
382	181299_s_at	1.63539	7.02343e-05	R05H10.3	R05H10.3a	R05H10.3	NM_001027098 /// NM_001027099	0
383	184677_at	1.63514	0.000614923	Y63D3A.11	F-box B protein /// locus:fbxb-94	fbxb-94 /// WBGene00013410	NM_061057	0
384	190793_s_at	1.63379	0.000237145	F47B10.1	F47B10.1 /// succinate-CoA ligase	F47B10.1 /// WBGene00009812	NM_077420	F47B10.1
385	186133_s_at	1.63334	5.81255e-05	F39C12.1	F39C12.1 /// status:Partially_confirmed	F39C12.1 /// WBGene00018193	NM_076424	F39C12.1
386	172253_x_at	1.63257	0	F39E9.7	F39E9.7 /// status:Predicted	F39E9.7 /// WBGene00018199	NM_062100	F39E9.7
387	183015_at	1.63205	8.39002e-12	T17A3.3	F-box B protein /// locus:fbxb-81	fbxb-81 /// WBGene00020541	NM_064753	0
388	182811_at	1.63205	4.27573e-07	ZK1251.7	SKN-1 Dependent Zygotic transcript /// locus:sdz-36	sdz-36 /// WBGene00014242	NM_069322	0
389	182797_at	1.62925	3.74571e-06	Y11D7A.7	Y11D7A.7 /// status:Predicted	WBGene00012431 /// Y11D7A.7	NM_069212	0
390	178893_at	1.62876	1.17633e-06	C08F8.4	C08F8.4 /// status:Confirmed	C08F8.4 /// WBGene00007446	NM_069690	0
391	191516_at	1.62692	0	T23C6.5	T23C6.5 /// G-protein coupled receptor	T23C6.5 /// WBGene00020727	NM_078378	0
392	173147_s_at	1.62685	0.000139539	ZK1025.9	Nuclear Hormone Receptor family /// locus:nhr-259 /// locus:nhr-113	nhr-113 /// nhr-259 /// WBGene00003703 /// WBGene00007770	NM_060521 /// NM_060530	0
393	183261_at	1.62588	5.28161e-05	H03G16.5	H03G16.5 /// status:Predicted	H03G16.5 /// WBGene00010361	NM_078100	0
394	192097_s_at	1.62471	0.000513723	R11.1	R11.1 /// mitochondrial transporter protein	R11.1 /// WBGene00011226	NM_078237	0
395	191437_at	1.62443	0	M110.4	Initiation Factor 4G (eIF4G) family	ifg-1	NM_001027088 /// NM_001027089	M110.4
396	187168_s_at	1.62349	0.00259587	C02B8.2	C02B8.2 /// F31A9.4 /// status:Predicted /// status:Partially_confirmed	C02B8.2 /// F31A9.4 /// WBGene00015321 /// WBGene00017942	NM_075925 /// NM_076971	C02B8.2
397	173508_at	1.6216	0	C02B10.1	C02B10.1 /// locus:ivd-1	C02B10.1 /// WBGene00015326	NM_068319	C02B10.1
398	176125_at	1.62151	0.00421974	F09G8.1	abnormal cell MIGration	mig-10	NM_001026077 /// NM_066420 /// NM_066421	0
399	185477_s_at	1.62112	0	AH9.3	AH9.3 /// status:Partially_confirmed	AH9.3 /// WBGene00014999	NM_076015	0
400	181943_at	1.62078	0.00361937	F58E1.2	F-box B protein /// locus:fbxb-25	fbxb-25 /// WBGene00019034	NM_061639	0
401	171838_x_at	1.6207	0	B0334.8	AGEing alteration /// locus:age-1	age-1 /// WBGene00000090	NM_064061	B0334.8
402	190585_at	1.62	2.56081e-08	ZK970.7	ZK970.7 /// OV-17 antigen precursor	WBGene00014173 /// ZK970.7	NM_063819	0
403	189654_s_at	1.61864	3.98767e-10	F56H1.4	F56H1.4 /// locus:rpt-5	ATPase /// WBGene00004505	NM_059271	F56H1.4
404	192522_s_at	1.6186	4.21817e-09	B0035.12	B0035.12 /// polyadenylate-binding protein like	B0035.12 /// WBGene00007111	NM_069735	B0035.12
405	179912_at	1.61624	4.76493e-07	T27A1.2	T27A1.2 /// status:Partially_confirmed	T27A1.2 /// WBGene00020834	NM_061352	0
406	188846_at	1.61466	2.91016e-11	K10C9.3	K10C9.3 /// ribonuclease	ribonuclease /// WBGene00019624	NM_070969	K10C9.3
407	190899_at	1.61378	9.40738e-10	F21H7.1	Glutathione S-Transferase /// locus:gst-22	gst-22 /// WBGene00001770	NM_074694	0
408	193659_at	1.61239	2.17074e-06	F47G4.3	Glycerol-3-Phosphate DeHydrogenase /// locus:gpdh-1	gpdh-1 /// WBGene00009824	NM_061053	0
409	187933_s_at	1.61163	0.00331434	T21B6.1	DystroGlycaN /// locus:dgn-1	dgn-1 /// WBGene00000961	NM_077425	T21B6.1
410	190037_s_at	1.61004	1.89007e-06	T01C8.5	T01C8.5 /// aminotransferase	aminotransferase /// WBGene00020146	NM_078308	T01C8.5
411	177230_at	1.60937	0.000629697	R17.1	F-box B protein /// locus:fbxb-85	fbxb-85 /// WBGene00011267	NM_066988	R17.1
412	190946_at	1.60882	3.28091e-06	T26C11.7	T26C11.7 /// locus:ceh-39	homeobox /// WBGene00000460	NM_075941	T26C11.7
413	190006_at	1.60855	5.65171e-06	R02E12.2	R02E12.2a	R02E12.2	NM_001029648 /// NM_001029649	0
414	174395_at	1.60838	0	R03G5.7	R03G5.7 /// status:Confirmed	R03G5.7 /// WBGene00019848	NM_171732	0
415	188083_at	1.60748	5.59265e-12	C39E6.1	LONg /// locus:lon-2	lon-2 /// WBGene00003056	NM_076411	0
416	182786_s_at	1.60722	6.25343e-05	K05F6.7	F-box B protein /// locus:fbxb-54	fbxb-54 /// WBGene00019418	NM_061594	0
417	183269_s_at	1.60711	3.47937e-12	C07G3.9	UDP-GlucuronosylTransferase /// locus:ugt-64	ugt-64 /// WBGene00015577	NM_071577	C07G3.9
418	179868_at	1.60694	3.39524e-08	Y81G3A.4	Y81G3A.4 /// status:Partially_confirmed	WBGene00013592 /// Y81G3A.4	NM_064381	0
419	191400_at	1.60637	0.000122875	C17F4.4	---	---	---	0
420	175556_at	1.60564	0	F34H10.3	F34H10.3 /// protein S10	F34H10.3 /// WBGene00009380	NM_077223	F34H10.3
421	188408_at	1.60412	0	F59D12.4	F59D12.4 /// locus:gpn-1	glypican /// WBGene00001687	NM_078181	0
422	189776_at	1.60251	6.95597e-12	C06B8.1	Nuclear Hormone Receptor family /// locus:nhr-150	nhr-150 /// WBGene00007367	NM_074453	0
423	174632_at	1.60223	0.00029529	F10D7.5a	F10D7.5a	F10D7.5	NM_078416 /// NM_078417 /// NM_078418 /// NM_171817	0
424	185577_s_at	1.59909	0.000211956	F19B10.9	Signal Element on Autosome /// locus:sea-1	sea-1 /// WBGene00004750	NM_062210	0
425	177681_s_at	1.59862	5.58001e-12	ZK896.5	ZK896.5 /// status:Partially_confirmed	WBGene00014136 /// ZK896.5	NM_070052	0
426	192568_at	1.59827	0	C09C7.1	2 (Zwei) IG-domain protein /// locus:zig-4	WBGene00006981 /// zig-4	NM_076934	0
427	182447_at	1.59821	3.55888e-05	T10B10.3	T10B10.3 /// status:Confirmed	T10B10.3 /// WBGene00011680	NM_078122	T10B10.3
428	187642_s_at	1.5973	1.22189e-06	B0511.10	Eukaryotic Initiation Factor /// locus:eif-3.E	eif-3.E /// WBGene00001228	NM_060384	B0511.10
429	178549_at	1.59697	1.05146e-11	K07A1.3	K07A1.3 /// status:Confirmed	K07A1.3 /// WBGene00010610	NM_060142	K07A1.3
430	183935_at	1.59677	0.000378509	R07C3.6	R07C3.6 /// status:Partially_confirmed	R07C3.6 /// WBGene00019922	NM_061451	R07C3.6
431	192650_at	1.59406	0	F09E10.3	DeHydrogenases, Short chain /// locus:dhs-25	dhs-25 /// WBGene00000988	NM_075881	F09E10.3
432	184067_at	1.59256	0	C34G6.1	C34G6.1 /// status:Partially_confirmed	C34G6.1 /// WBGene00016418	NM_059310	C34G6.1
433	191923_at	1.59202	1.38989e-08	T10F2.2	T10F2.2 /// Mitochondrial carrier protein	T10F2.2 /// WBGene00020422	NM_065693	T10F2.2
434	178062_at	1.5913	3.96019e-10	K09E9.3	K09E9.3 /// status:Partially_confirmed	K09E9.3 /// WBGene00010726	NM_078173	K09E9.3
435	177602_s_at	1.59098	0	M01F1.4	M01F1.4a	M01F1.4	NM_001027515 /// NM_001027516	M01F1.4
436	187375_at	1.5909	7.45159e-07	T19C3.5	T19C3.5 /// status:Partially_confirmed	T19C3.5 /// WBGene00020563	NM_064821	T19C3.5
437	185064_at	1.59081	4.53182e-10	C17H11.2	C17H11.2 /// status:Partially_confirmed	C17H11.2 /// WBGene00015922	NM_076977	0
438	178607_s_at	1.58976	0	F26A3.1	F26A3.1 /// status:Confirmed	F26A3.1 /// WBGene00009140	NM_059728	0
439	172604_x_at	1.58935	0.00152535	Y73C8C.3	Y73C8C.3 /// status:Predicted	WBGene00022262 /// Y73C8C.3	NM_071453	Y73C8C.3
440	177537_at	1.58753	0.00281801	T24C2.2	T24C2.2 /// status:Partially_confirmed	T24C2.2 /// WBGene00011981	NM_078020	0
441	188135_s_at	1.58742	0.00341076	C18A11.5	XO Lethal	xol-1	NM_001029246 /// NM_001029247 /// NM_001029248	C18A11.5
442	183011_at	1.58737	0.00111578	T17A3.7	F-box B protein /// locus:fbxb-84	fbxb-84 /// WBGene00020544	NM_064756	0
443	180074_at	1.58702	8.84281e-05	C50F2.1	C50F2.1 /// status:Predicted	C50F2.1 /// WBGene00016835	NM_058854	C50F2.1
444	188150_s_at	1.58672	4.22655e-12	K07D4.3	proteasome Regulatory Particle, Non-ATPase-like /// locus:rpn-11	rpn-11 /// WBGene00004467	NM_062311	K07D4.3
445	178140_s_at	1.58668	0.000742304	R04D3.2	R04D3.2 /// status:Partially_confirmed	R04D3.2 /// WBGene00011010	NM_077807	R04D3.2
446	185515_at	1.58666	2.15004e-07	F19B10.1	F19B10.1 /// status:Confirmed	F19B10.1 /// WBGene00017583	NM_062213	0
447	173484_at	1.58643	0	F53H8.4	SphingoMyelin Synthase /// locus:sms-2	sms-2 /// WBGene00004893	NM_075781	F53H8.4
448	193960_s_at	1.58626	4.84671e-12	K08E7.3	LEThal /// locus:let-99	let-99 /// WBGene00002368	NM_070006	K08E7.3
449	184436_at	1.58495	0.00282239	F58E1.12	F58E1.12 /// status:Partially_confirmed	F58E1.12 /// WBGene00019043	NM_061644	0
450	183286_at	1.58421	0.00408602	C24A8.3	---	---	---	0
451	172907_x_at	1.58205	0.000167	K07F5.3	Major Sperm Protein /// locus:msp-56 /// locus:msp-10	msp-56 /// WBGene00003425 /// WBGene00003449	NM_069361	K07F5.3
452	193428_s_at	1.58186	0	C15H11.7	Proteasome Alpha Subunit /// locus:pas-1	pas-1 /// WBGene00003922	NM_074170	0
453	179098_at	1.58156	0	T19C9.8	T19C9.8 /// status:Predicted	T19C9.8 /// WBGene00011844	NM_074966	0
454	182248_at	1.58146	0.004475	T12F5.5	LARP (RNA binding La related protein) homolog	larp-2	NM_058808 /// NM_182024	T12F5.5
455	179921_s_at	1.58114	0.00174035	M01D1.9	F-box B protein /// locus:fbxb-40	fbxb-40 /// WBGene00019704	NM_061498	0
456	191835_s_at	1.58087	6.77263e-07	ZK418.9	ZK418.9b	ZK418.9	NM_001027829 /// NM_001027830	ZK418.9
457	182007_at	1.57866	0.000148769	K12H6.7	K12H6.7 /// status:Partially_confirmed	K12H6.7 /// WBGene00019687	NM_061978	0
458	178371_at	1.57847	4.02228e-05	F45E6.6	SKN-1 Dependent Zygotic transcript /// locus:sdz-19	sdz-19 /// WBGene00009728	NM_077696	0
459	180797_s_at	1.57815	5.18089e-06	F11D11.3	F11D11.3 /// F11D11.4 /// status:Predicted /// status:Partially_confirmed	F11D11.3 /// F11D11.4 /// WBGene00008698 /// WBGene00008699	NM_075261 /// NM_075262	0
460	183825_at	1.57751	2.72664e-06	Y39B6A.C	---	---	---	0
461	192773_at	1.57695	1.02669e-11	C36B1.9	C36B1.9 /// Zinc finger, C3HC4 type (RING finger)	C36B1.9 /// WBGene00007976	NM_059965	C36B1.9
462	185416_at	1.57643	3.87267e-12	F35D11.4	F35D11.4 /// status:Confirmed	F35D11.4 /// WBGene00018045	NM_062410	0
463	188984_s_at	1.57278	0.00213384	M03C11.2	M03C11.2 /// CHL1 protein	M03C11.2 /// WBGene00010839	NM_066894	M03C11.2
464	175371_at	1.5725	0.000870445	R04E5.8a	R04E5.8a	R04E5.8	NM_001029661 /// NM_001029662	0
465	183920_s_at	1.57208	0.00318921	K02E7.9	K02E7.9 /// locus:btb-10	K02E7.9 /// WBGene00019313	NM_061501	0
466	194018_s_at	1.57166	7.02112e-06	F23B12.5	F23B12.5 /// dihyrolipoamide acetyltransferase component (pyruvate dehydrogenase complex)	F23B12.5 /// WBGene00009082	NM_074178	F23B12.5
467	188575_s_at	1.57123	8.02517e-14	F44E7.4	F44E7.4a	peptidase	NM_001028757 /// NM_072113 /// NM_171461 /// NM_171929	F44E7.4
468	176981_s_at	1.57123	3.78373e-05	Y48G1A.C	IMportin Beta family /// locus:xpo-2	imb-5 /// WBGene00002079	NM_058315	0
469	177782_s_at	1.56686	9.55234e-12	T18D3.1	T18D3.1 /// status:Partially_confirmed	T18D3.1 /// WBGene00011820	NM_077687	0
470	185589_at	1.5662	1.48995e-05	Y49F6A.1	Y49F6A.1 /// status:Partially_confirmed	WBGene00021711 /// Y49F6A.1	NM_062192	0
471	190736_s_at	1.566	0	C02B10.1	C02B10.1 /// locus:ivd-1	C02B10.1 /// WBGene00015326	NM_068319	C02B10.1
472	192326_at	1.56484	0.000235785	F39F10.3	F39F10.3 /// serine/threonine-protein kinase	F39F10.3 /// WBGene00018203	NM_078329	0
473	179952_at	1.56467	0.000764198	T07D3.7	Argonaute (plant)-Like Gene	alg-2	NM_061436 /// NM_182192	0
474	193841_s_at	1.56418	1.3367e-10	F55H2.4	LEThal /// locus:let-99	let-99 /// WBGene00002368	NM_070006	0
475	173120_s_at	1.56248	3.54486e-12	F07A11.3	Nuclear Pore complex Protein /// locus:npp-5	npp-5 /// WBGene00003791	NM_064080	F07A11.3
476	190682_at	1.56082	1.2447e-07	F10D2.2	UDP-GlucuronosylTransferase	ugt-39	NM_072415 /// NM_182344	0
477	175012_at	1.56047	0	F28H6.6	F28H6.6 /// status:Partially_confirmed	F28H6.6 /// WBGene00009234	NM_077952	F28H6.6
478	181593_at	1.56039	1.57523e-05	F52D2.7	F52D2.7 /// status:Confirmed	F52D2.7 /// WBGene00018689	NM_075961	0
479	194262_x_at	1.56036	3.85825e-12	W05H9.2	W05H9.2 /// status:Partially_confirmed	W05H9.2 /// WBGene00021049	NM_076648	0
480	189994_at	1.56008	0.000548401	C23G10.4B	proteasome Regulatory Particle, Non-ATPase-like	rpn-2	NM_065945 /// NM_065946	0
481	193551_s_at	1.55956	0	C34F6.9	C34F6.9 /// Ubiquitin carboxyl-terminal hydrolases family 2	C34F6.9 /// WBGene00007943	NM_077475	C34F6.9
482	179398_at	1.55943	4.02218e-08	F16H6.7	F16H6.7 /// status:Partially_confirmed	F16H6.7 /// WBGene00008897	NM_075161	0
483	185132_at	1.55937	1.29285e-05	H06H21.7	UBX-containing protein in Nematode /// locus:ubxn-6	ubxn-6 /// WBGene00019163	NM_068247	0
484	180166_at	1.55922	0.00386673	W08G11.3	W08G11.3a	W08G11.3	NM_001047714 /// NM_001047715	0
485	181504_at	1.55919	1.76822e-08	Y53F4B.8	---	---	---	0
486	175323_at	1.55865	0.00184302	T07F8.3	defective in Germ Line Development	gld-3	NM_063078 /// NM_063079	T07F8.3
487	177111_at	1.55796	0	Y73B6BL.18	Suppressor with Morphological effect on Genitalia	smg-3	NM_068573	Y73B6BL.18
488	174099_s_at	1.55785	3.28737e-11	Y39G10AR.20	Y39G10AR.20 /// status:Confirmed	WBGene00021475 /// Y39G10AR.20	NM_058558	0
489	176735_at	1.5566	1.64433e-05	Y111B2A.9	Y111B2A.9b	Y111B2A.9	NM_001027651 /// NM_001027652	0
490	178265_at	1.55656	6.76651e-09	D2045.9	D2045.9 /// status:Partially_confirmed	D2045.9 /// WBGene00008426	NM_001026062	D2045.9
491	191014_s_at	1.5559	5.51805e-05	T01C3.1	T01C3.1 /// WD domain, G-beta repeats	T01C3.1 /// WBGene00011318	NM_074284	T01C3.1
492	182922_s_at	1.5558	0.000166843	C04F12.1	C04F12.1 /Translation initiation factor 2C (eIF-2C)	C04F12.1 /// WBGene00007297	NM_060172	0
493	179085_at	1.55324	0.00471885	F55C9.1	F-box B protein /// locus:fbxb-117	fbxb-117 /// WBGene00010099	NM_075349	0
494	173311_s_at	1.55251	3.30398e-05	C23H5.9	GRound-Like (grd related) /// locus:grl-20	grl-20 /// WBGene00001729	NM_067766	0
495	176148_at	1.55231	0	F09G8.7	F09G8.7 /// status:Partially_confirmed	F09G8.7 /// WBGene00017321	NM_066415	0
496	193543_at	1.55087	9.69626e-08	K10H10.3	DeHydrogenases, Short chain	dhs-8	NM_001027079 /// NR_002361	0
497	173465_at	1.54972	7.74333e-06	Y39H10A.7	CHeckpoint Kinase	chk-1	NM_001029062 /// NM_001029063	Y39H10A.7
498	178785_s_at	1.54947	2.7117e-08	W09H1.3	F32A11.1 /// W09H1.3 /// status:Partially_confirmed /// status:Confirmed	F32A11.1 /// W09H1.3 /// WBGene00009307 /// WBGene00012373	NM_064393 /// NM_064397	W09H1.3
499	181021_at	1.54928	1.39868e-09	F59D6.1	F59D6.1 /// status:Partially_confirmed	F59D6.1 /// WBGene00019103	NM_071430	0
500	175638_at	1.54877	0.000346608	F54F7.5	Maternal Effect Sterile /// locus:mes-1	mes-1 /// WBGene00003219	NM_171780	F54F7.5
501	186913_at	1.54863	6.438e-09	F59A2.4	F59A2.4a	F59A2.4	NM_001047393 /// NM_001047394	F59A2.4
502	175565_s_at	1.54852	1.00867e-06	C02F5.9	Proteasome Beta Subunit /// locus:pbs-6	pbs-6 /// WBGene00003952	NM_066405	0
503	190876_at	1.54833	4.1658e-13	C54F6.8	Nuclear Hormone Receptor family /// locus:nhr-171	nhr-171 /// WBGene00016926	NM_072533	0
504	187631_at	1.54742	3.04687e-07	Y47D3A.21	Y47D3A.21 /// status:Partially_confirmed	WBGene00012932 /// Y47D3A.21	NM_067049	0
505	181198_at	1.54696	3.65419e-06	E04A4.2	F-box B protein /// locus:fbxb-80	fbxb-80 /// WBGene00017117	NM_068223	0
506	191496_s_at	1.54694	0	T27E9.7	T27E9.7 /// locus:abcf-2	T27E9.7 /// WBGene00012097	NM_067378	T27E9.7
507	174027_at	1.54669	0.00174903	W09C2.3	Membrane Calcium ATPase	mca-1	NM_001028255 /// NM_001028256 /// NM_069308	0
508	184700_at	1.54645	8.5033e-05	W08E12.1	W08E12.1 /// status:Confirmed	W08E12.1 /// WBGene00021082	NM_067917	0
509	174691_at	1.54527	0	W04D2	---	---	---	0
510	172739_at	1.54516	0.00129786	F45H11.2	F45H11.2 /// locus:ned-8	ubiquitin /// WBGene00003587	NM_060316	0
511	185875_at	1.54494	8.34922e-05	C09H10.10	C09H10.10 /// status:Partially_confirmed	C09H10.10 /// WBGene00007504	NM_063973	C09H10.10
512	182924_at	1.54466	5.80291e-11	C25F6.1	C25F6.1 /// status:Partially_confirmed	C25F6.1 /// WBGene00016102	NM_076528	0
513	180519_at	1.54424	1.16561e-14	W05H9.2	W05H9.2 /// status:Partially_confirmed	W05H9.2 /// WBGene00021049	NM_076648	0
514	187114_at	1.54417	0	Y110A7A.7	Y110A7A.7 /// status:Confirmed	WBGene00022457 /// Y110A7A.7	NM_059127	0
515	174323_at	1.54353	0	T26C11.7	T26C11.7 /// locus:ceh-39	homeobox /// WBGene00000460	NM_075941	T26C11.7
516	192823_at	1.54288	3.28185e-13	F41C3.2	F41C3.2 /// Sodium/phosphate transporter protein	F41C3.2 /// WBGene00018268	NM_062448	0
517	172272_x_at	1.54283	0	F26F2.2	F26F2.2 /// status:Predicted	F26F2.2 /// WBGene00009167	NM_075566	0
518	177180_s_at	1.54269	2.2608e-05	Y73B6BL.18	Suppressor with Morphological effect on Genitalia	smg-3	NM_068573	Y73B6BL.18
519	180027_s_at	1.54264	0	F44F1.6B	F44F1.6a	F44F1.6	NM_060928 /// NM_060929	0
520	176060_at	1.54252	1.13426e-05	Y50D4A.I	Y50D4A.1a	Y50D4A.1	NM_001047731 /// NM_001047732	0
521	182667_at	1.54223	3.56828e-06	C13D9.1	Serpentine Receptor, class R /// locus:srr-6	srr-6 /// WBGene00005657	NM_071945	0
522	174653_s_at	1.54214	3.22055e-10	Y113G7B.17	Y113G7B.17 /// status:Confirmed	WBGene00013766 /// Y113G7B.17	NM_075508	Y113G7B.17
523	185557_s_at	1.54213	2.19509e-07	C02A12.4	LYSozyme /// locus:lys-7	lys-7 /// WBGene00003096	NM_071571	0
524	171859_x_at	1.54155	0	T05H10.6	Ubiquitin Fusion Degradation (yeast UFD homolog) /// T05H10.6b	T05H10.6 /// ufd-2	NM_001027149 /// NM_063290 /// NM_063291 /// NM_063292 /// NM_182153	T05H10.6
525	193996_at	1.5401	9.03752e-09	R05H10.2	R05H10.2 /// RNA recognition motif. (aka RRM, RBD, or RNP domain) (2 domains)	R05H10.2 /// WBGene00011043	NM_064676	R05H10.2
526	185115_s_at	1.53959	0.00114827	Y49F6B.7	F-box B protein /// locus:fbxb-104	fbxb-104 /// WBGene00021719	NM_062156	0
527	193074_s_at	1.5385	5.92424e-15	B0334.8	AGEing alteration /// locus:age-1	age-1 /// WBGene00000090	NM_064061	B0334.8
528	176150_at	1.53849	3.40107e-07	Y50D4A.1a	Y50D4A.1a	Y50D4A.1	NM_001047731 /// NM_001047732	0
529	174184_at	1.53835	7.0323e-13	Y54G2A.10a	Y54G2A.10a	Y54G2A.10	NM_001028315 /// NM_001028316	0
530	185350_at	1.53745	0	F54D11.1	Phosphoethanolamine MethyTransferase /// locus:pmt-2	pmt-2 /// WBGene00018811	NM_071847	0
531	183498_s_at	1.53713	0	Y39B6B.C	Nuclear Pore complex Protein /// Nuclear Hormone Receptor family /// locus:nhr-145 /// locus:npp-12	nhr-145 /// npp-12 /// WBGene00003798 /// WBGene00012703	NM_059454 /// NM_171591	0
532	189581_at	1.5371	0	T10B9.7	CYtochrome P450 family /// locus:cyp-13A2	cyp-13A2 /// WBGene00011676	NM_063708	0
533	174574_at	1.53682	1.59609e-08	M106.4	M106.4a	M106.4	NM_001027085 /// NM_001027086 /// NM_001083162	M106.4
534	184853_at	1.53589	5.14053e-08	C18A11.1	C18A11.1 /// status:Confirmed	C18A11.1 /// WBGene00015947	NM_076957	0
535	188609_s_at	1.53571	0	K09C8.5	K09C8.5 /// locus:pxn-2	peroxidase /// WBGene00004257	NM_077433	K09C8.5
536	186149_at	1.53544	0.000258345	C15H9.10	C15H9.10	C15H9.10	NM_076623	0
537	192891_s_at	1.53531	2.81059e-12	T05H10.1	T05H10.1 /// ubiquitin carboxyl-terminal hydrolase	T05H10.1 /// WBGene00011507	NM_063285	T05H10.1
538	181366_at	1.53368	0.00036658	Y26E6A.1	Y26E6A.1 /// locus:ekl-5	WBGene00012512 /// Y26E6A.1	NM_077916	0
539	184928_at	1.53193	0.000173417	C32B5.14	C32B5.14 /// status:Partially_confirmed	C32B5.14 /// WBGene00016307	NM_061467	C32B5.14
540	189419_at	1.53141	0	F15B9.6	F15B9.6 /// phospholipase A2	F15B9.6 /// WBGene00008850	NM_073854	0
541	174882_s_at	1.53094	9.98991e-06	K06H7.3	K06H7.3 /// Isopentenyl-diphosphate delta isomerase	K06H7.3 /// WBGene00019457	NM_066364	K06H7.3
542	187362_at	1.52939	3.93371e-05	B0302.4	---	---	---	0
543	178793_s_at	1.52932	0.00434584	W04A8.5	W04A8.5 /// status:Confirmed	W04A8.5 /// WBGene00012240	NM_061023	0
544	186951_s_at	1.52892	0	Y113G7B.17	Y113G7B.17 /// status:Confirmed	WBGene00013766 /// Y113G7B.17	NM_075508	Y113G7B.17
545	174206_at	1.52876	9.43704e-12	T10B10.3	T10B10.3 /// status:Confirmed	T10B10.3 /// WBGene00011680	NM_078122	T10B10.3
546	187153_s_at	1.52871	1.3178e-05	Y39A3CL.5	CaLPain family	clp-4	NM_065059 /// NM_181914	Y39A3CL.5
547	187812_s_at	1.52861	4.00144e-05	C32F10.7	Nuclear Hormone Receptor family /// locus:nhr-2	nhr-2 /// WBGene00003601	NM_059288	0
548	183293_at	1.52854	1.26147e-05	M03C11.3	M03C11.3 /// status:Partially_confirmed	M03C11.3 /// WBGene00010840	NM_066896	M03C11.3
549	179332_at	1.52854	9.42712e-05	F28H6.6	F28H6.6 /// status:Partially_confirmed	F28H6.6 /// WBGene00009234	NM_077952	F28H6.6
550	193191_s_at	1.52853	0.000860207	T27D1.1	CYclophyliN /// locus:cyn-9	cyn-9 /// WBGene00000885	NM_065344	T27D1.1
551	192342_at	1.52788	0.000438261	F39F10.2	F39F10.2 /// serine/threonine-protein kinase	F39F10.2 /// WBGene00018202	NM_078330	F39F10.2
552	191433_s_at	1.52763	0.000144763	F01G4.3	F01G4.3 /// antiviral protein SKI2 like	F01G4.3 /// WBGene00008502	NM_069683	F01G4.3
553	175665_at	1.52759	0.00292177	F11A1.3	abnormal DAuer Formation	daf-12	NM_001029376 /// NM_001029377 /// NM_001029378 /// NM_001047774	0
554	192697_at	1.52587	1.06391e-10	C44C10.5	C44C10.5 /// chromosome segregation protein like	C44C10.5 /// WBGene00008086	NM_077554	C44C10.5
555	173040_at	1.52452	0.000208414	C42D8.3	Unidentified Vitellogenin-linked Transcript /// locus:uvt-3	uvt-3 /// WBGene00006862	NM_076465	0
556	179140_at	1.52379	1.99479e-09	C38D4.3	Maternal Effect Lethal /// locus:mel-28	mel-28 /// WBGene00003210	NM_065586	C38D4.3
557	183996_s_at	1.52323	5.87593e-05	F59A3.9	F59A3.9 /// locus:pup-3	F59A3.9 /// WBGene00019082	NM_059220	F59A3.9
558	179295_s_at	1.52202	1.2624e-11	T04F8.1	T04F8.1 /// locus:sfxn-1.5	T04F8.1 /// WBGene00011440	NM_077548	0
559	175719_at	1.52146	0	EGAP1.3	Zinc MetalloProtease /// locus:zmp-1	WBGene00006987 /// zmp-1	NM_171138	0
560	181478_s_at	1.52107	1.23489e-07	F53B1.2	F53B1.2 /// status:Partially_confirmed	F53B1.2 /// WBGene00018735	NM_075988	F53B1.2
561	181476_s_at	1.52044	3.32621e-08	F07A11.3	Nuclear Pore complex Protein /// locus:npp-5	npp-5 /// WBGene00003791	NM_064080	F07A11.3
562	191306_s_at	1.52044	1.15564e-06	B0395.3	B0395.3 /// choline O-acetyltransferase	B0395.3 /// WBGene00007175	NM_078223	0
563	176381_s_at	1.52	0	Y40A1A.3	Y40A1A.3 /// status:Confirmed	WBGene00021485 /// Y40A1A.3	NM_075968	0
564	180086_at	1.51781	0.000548229	C50F2.2	C50F2.2 /// status:Partially_confirmed	C50F2.2 /// WBGene00016836	NM_058850	C50F2.2
565	174482_at	1.51765	0.000527214	C02B10.5	C02B10.5 /// status:Partially_confirmed	C02B10.5 /// WBGene00015330	NM_068318	C02B10.5
566	189093_at	1.51634	7.05699e-07	M106.4	M106.4a	M106.4	NM_001027085 /// NM_001027086 /// NM_001083162	M106.4
567	179116_at	1.51598	0	F55G7.1	F55G7.1 /// status:Partially_confirmed	F55G7.1 /// WBGene00010119	NM_077595	F55G7.1
568	172905_x_at	1.51313	4.99961e-07	T13F2.11	Major Sperm Protein /// locus:msp-78	msp-78 /// WBGene00003465	NM_069341	T13F2.11
569	172853_x_at	1.51221	3.04973e-07	C04G2.4	Major Sperm Protein /// locus:msp-36	msp-36 /// WBGene00003432	NM_069433	C04G2.4
570	185234_s_at	1.51197	5.63815e-08	K02F3.10	K02F3.10 /// status:Confirmed	K02F3.10 /// WBGene00019333	NM_064874	K02F3.10
571	184625_at	1.51189	4.53598e-07	F58E1.13	F58E1.13 /// status:Partially_confirmed	F58E1.13 /// WBGene00019044	NM_061645	F58E1.13
572	182903_at	1.51184	4.1644e-05	ZK418.6	ZK418.6 /// status:Partially_confirmed	WBGene00022735 /// ZK418.6	NM_066144	0
573	177684_s_at	1.5113	6.67704e-07	C01F6.8	ICLn ion channel homolog	icl-1	NM_001026116 /// NM_001026117	C01F6.8
574	191063_at	1.51086	2.52371e-05	F10C2.4	F10C2.4 /// DNA polymerase family B	F10C2.4 /// WBGene00008645	NM_073616	F10C2.4
575	182828_at	1.51076	0.00305039	F10G2.4	F10G2.4 /// status:Partially_confirmed	F10G2.4 /// WBGene00017365	NM_072463	0
576	193772_s_at	1.51045	2.75996e-06	T23G5.1	RiboNucleotide Reductase /// locus:rnr-1	rnr-1 /// WBGene00004391	NM_066638	T23G5.1
577	184169_s_at	1.5102	0.00310704	C01G12.3	C01G12.3 /// status:Partially_confirmed	C01G12.3 /// WBGene00007244	NM_064629	0
578	193064_at	1.51014	0	Y41E3.10	Y41E3.10	Y41E3.10	NM_070415	Y41E3.10
579	183196_at	1.51007	1.53882e-06	C54F6.4	C54F6.4 /// status:Predicted	C54F6.4 /// WBGene00016922	NM_072538	0
580	194152_x_at	1.50966	0.000568771	Y92C3B.3	RAB family	rab-18	NM_171081 /// NM_171861	Y92C3B.3
581	175618_s_at	1.5096	3.58982e-08	K02A4.1	Branched Chain AminoTransferase /// locus:bcat-1	bcat-1 /// WBGene00001149	NM_077743	0
582	174923_at	1.50892	5.92424e-15	C49H3.5	NOT-Like (yeast CCR4/NOT complex component)	ntl-4	NM_171388 /// NM_171389	C49H3.5
583	173191_at	1.50869	0	W02D9.1	DNA PRImase homolog	pri-2	NM_060775	W02D9.1
584	185670_at	1.50816	1.07078e-07	R03H10.1	R03H10.1 /// status:Predicted	R03H10.1 /// WBGene00019854	NM_062334	0
585	179177_at	1.50782	1.44232e-06	F59A2.6	F59A2.6 /// status:Partially_confirmed	F59A2.6 /// WBGene00010306	NM_065305	F59A2.6
586	191470_s_at	1.50694	7.41292e-11	C31C9.1	Temporarily Assigned Gene name	tag-10	NM_064466 /// NM_182157	0
587	173507_s_at	1.50644	1.67882e-06	F43C9.4	abnormal cell MIGration	mig-13	NM_001029489 /// NM_001029490	0
588	188074_at	1.50616	7.06686e-07	C42D8.3	Unidentified Vitellogenin-linked Transcript /// locus:uvt-3	uvt-3 /// WBGene00006862	NM_076465	0
589	187677_at	1.50495	0.00152603	F47D12.5	F47D12.5 /// status:Partially_confirmed	F47D12.5 /// WBGene00018561	NM_065977	0
590	180723_at	1.50435	0.000611791	T22B2.2	T22B2.2 /// status:Predicted	T22B2.2 /// WBGene00020666	NM_076278	T22B2.2
591	191924_s_at	1.50417	0	F27D4.5	Temporarily Assigned Gene name /// locus:tag-173	tag-173 /// WBGene00006518	NM_059748	F27D4.5
592	183595_at	1.50333	4.18472e-07	R03A10.3	R03A10.3 /// status:Partially_confirmed	R03A10.3 /// WBGene00010983	NM_078151	0
593	178782_at	1.50272	0.0014318	D1081.6	D1081.6 /// status:Confirmed	D1081.6 /// WBGene00008384	NM_059899	0
594	179891_s_at	1.50238	1.1973e-08	T07D3.9	T07D3.9b	T07D3.9	NM_061442 /// NM_182190	0
595	192842_at	1.50056	0.00187606	F23A7.6	---	---	---	0

## Sheet: (b)endotargets
Supplemental Table 1. (b) Compiled endo-siRNA targets from Lee et al., 2006, Ruby et al., 2006, Pak et al., 2007, Shirayama et al., 2009.
Compiled endo-siRNA targets
2L52.1
3R5.1
6R55.2
AC3.5
AC3.7
AC8.10
AC8.11
AC8.12
AC8.3
AC8.4
AC8.7
AH6.3
AH6.5
B0001.1
B0001.2
B0001.3
B0001.5
B0001.6
B0001.7
B0001.8
B0019.2
B0024.1
B0024.10
B0024.11
B0024.9
B0025.1
B0025.2
B0025.4
B0034.3
B0035.1
B0035.10
B0035.11
B0035.12
B0035.14
B0035.15
B0035.16
B0035.2
B0035.5
B0035.6
B0035.8
B0035.9
B0041.2
B0041.3
B0041.4
B0041.7
B0041.8
B0047.1
B0047.3
B0047.4
B0198.1
B0205.1
B0205.10
B0205.11
B0205.12
B0205.3
B0205.5
B0205.6
B0205.7
B0205.8
B0205.9
B0207.1
B0207.4
B0207.5
B0212.3
B0212.5
B0213.3
B0218.3
B0218.6
B0218.7
B0222.1
B0222.6
B0222.8
B0228.7
B0238.10
B0238.11
B0238.9
B0240.4
B0244.2
B0244.8
B0244.9
B0250.1
B0250.2
B0250.5
B0250.8
B0250.9
B0252.5
B0261.1
B0261.2
B0261.4
B0261.6
B0261.7
B0261.8
B0272.3
B0273.2
B0273.3
B0273.4
B0280.1
B0280.10
B0280.3
B0280.5
B0280.8
B0280.9
B0281.4
B0281.5
B0284.1
B0284.3
B0285.1
B0285.3
B0285.4
B0285.5
B0285.7
B0286.1
B0286.4
B0302.1
B0302.3
B0303.15
B0303.2
B0303.3
B0303.4
B0303.7
B0303.9
B0304.8
B0310.4
B0334.11
B0334.4
B0334.5
B0334.8
B0336.1
B0336.10
B0336.2
B0336.3
B0336.5
B0336.6
B0336.7
B0336.9
B0348.4
B0348.5
B0350.2
B0361.10
B0361.2
B0361.3
B0361.4
B0361.6
B0361.7
B0361.9
B0365.1
B0365.3
B0379.2
B0379.3
B0379.4
B0379.7
B0391.10
B0391.5
B0391.9
B0393.1
B0393.2
B0393.3
B0393.6
B0412.2
B0412.3
B0414.3
B0414.5
B0414.6
B0414.7
B0414.8
B0416.5
B0416.6
B0432.11
B0432.2
B0432.4
B0432.7
B0432.8
B0454.9
B0457.1
B0457.4
B0464.1
B0464.2
B0464.3
B0464.4
B0464.5
B0464.6
B0464.7
B0464.8
B0464.9
B0491.1
B0491.5
B0491.6
B0491.7
B0495.2
B0495.5
B0495.7
B0495.8
B0495.9
B0496.3
B0507.1
B0511.10
B0511.12
B0511.13
B0511.14
B0511.2
B0511.3
B0511.4
B0511.6
B0511.7
B0511.8
B0511.9
B0513.1
B0513.2
B0513.3
B0513.6
B0523.1
B0523.3
B0523.5
B0524.1
B0524.4
B0524.5
B0545.1
B0546.2
B0546.3
B0547.1
B0554.5
B0564.1
B0564.1
B0564.11
B0564.2
B0564.4
B0564.6
B0564.7
B0564.9
BE0003N10.1
BE0003N10.2
C01A2.1
C01A2.3
C01A2.5
C01A2.6
C01B10.1
C01B10.3
C01B10.8
C01B10.9
C01B12.1
C01B12.4
C01B12.8
C01B4.7
C01B7.6
C01B9.1
C01C10.2
C01C7.1
C01F1.1
C01F1.2
C01F4.2
C01F6.1
C01F6.5
C01F6.6
C01F6.8
C01G10.1
C01G10.11
C01G10.7
C01G10.8
C01G12.1
C01G5.2
C01G5.6
C01G5.8
C01G6.2
C01G6.3
C01G6.5
C01G6.6
C01G8.1
C01G8.2
C01G8.3
C01G8.4
C01G8.5
C01G8.6
C01G8.9
C01H6.5
C01H6.6
C01H6.7
C01H6.9
C02B10.1
C02B10.3
C02B10.4
C02B10.5
C02B10.6
C02B8.1
C02B8.2
C02B8.6
C02C6.1
C02E7.1
C02F4.1
C02F4.2
C02F5.1
C02F5.3
C02F5.4
C02F5.5
C02F5.6
C02F5.7
C03A3.1
C03A7.1
C03A7.12
C03A7.2
C03B8.1
C03B8.3
C03B8.4
C03C10.1
C03C10.3
C03C10.4
C03C11.1
C03D6.1
C03D6.3
C03D6.4
C03D6.6
C03D6.8
C03E10.3
C03E10.4
C03G6.6
C03H5.1
C03H5.2
C03H5.3
C03H5.6
C04A2.1
C04A2.3
C04A2.7
C04B4.2
C04C3.5
C04D8.1
C04E12.11
C04E6.11
C04E7.3
C04F1.3
C04F12.10
C04F12.4
C04F12.9
C04F5.1
C04F5.9
C04F6.1
C04F6.4
C04G2.10
C04G2.4
C04G2.6
C04G2.8
C04G6.1
C04G6.3
C04G6.4
C04G6.6
C04H5.1
C04H5.6
C05C10.2
C05C10.4
C05C10.5
C05C10.6
C05C12.3
C05C12.5
C05C8.2
C05C8.4
C05C8.5
C05C8.6
C05C8.7
C05C8.9
C05D10.2
C05D11.1
C05D11.10
C05D11.11
C05D11.12
C05D11.2
C05D11.3
C05D11.6
C05D11.7
C05D11.8
C05D11.9
C05D2.5
C05D2.6
C05D2.8
C05D9.1
C05E11.1
C05G5.2
C05G5.4
C05H8.1
C06A1.1
C06A1.3
C06A1.5
C06A5.1
C06A5.12
C06A5.2
C06A5.3
C06A5.4
C06A5.6
C06A5.7
C06A5.8
C06A6.2
C06A6.4
C06A8.2
C06A8.3
C06A8.4
C06A8.5
C06B3.3
C06B3.6
C06B8.7
C06B8.8
C06C3.1
C06C3.8
C06C6.9
C06E1.10
C06E1.9
C06E7.1
C06E7.3
C06E8.3
C06G1.4
C06G3.10
C06G3.11
C06G3.12
C06G3.2
C06G3.7
C06G3.9
C06G4.1
C06G4.2
C06H2.1
C06H2.2
C06H2.3
C06H2.7
C06H5.1
C06H5.2
C06H5.7
C07A12.3
C07A12.5
C07A9.3
C07A9.7
C07A9.9
C07D10.1
C07D10.2
C07D10.5
C07D8.2
C07E3.1
C07E3.2
C07E3.6
C07E3.9
C07F11.1
C07G1.3
C07G1.4
C07G1.5
C07G2.1
C07G2.2
C07G2.3
C07G3.8
C07G3.9
C07H4.2
C07H6.1
C07H6.2
C07H6.4
C07H6.5
C07H6.6
C07H6.8
C08B11.1
C08B11.2
C08B11.3
C08B11.5
C08B11.6
C08B11.7
C08B11.9
C08B6.7
C08B6.8
C08B6.9
C08C3.1
C08C3.2
C08C3.3
C08C3.4
C08E3.9
C08F11.10
C08F11.12
C08F11.7
C08F8.2
C08F8.3
C08F8.6
C08G9.2
C08H9.2
C09B9.3
C09B9.6
C09D1.1
C09D4.3
C09D4.4
C09D4.5
C09E7.4
C09E7.5
C09E7.7
C09E7.8
C09E7.9
C09G1.3
C09G12.1
C09G12.8
C09G12.9
C09G4.2
C09G4.3
C09G4.4
C09G4.5
C09G5.2
C09G5.4
C09G5.5
C09G5.7
C09G9.1
C09G9.2
C09G9.6
C09H10.10
C09H10.2
C09H10.3
C09H10.5
C09H10.6
C09H10.7
C09H10.9
C09H6.1
C09H6.2
C09H6.3
C10C5.1
C10C5.3
C10C5.4
C10C5.5
C10C5.6
C10C6.1
C10C6.5
C10C6.6
C10F3.1
C10G11.1
C10G11.10
C10G11.5
C10G11.6
C10G11.7
C10G11.9
C10H11.1
C10H11.10
C10H11.3
C10H11.8
C10H11.9
C11D2.3
C11D2.4
C11E4.3
C11G6.1
C11G6.2
C11G6.4
C12C8.2
C12C8.3
C12D12.5
C12D8.1
C12D8.10
C12D8.11
C13A2.5
C13B4.1
C13B4.2
C13B7.4
C13B9.1
C13B9.2
C13B9.3
C13B9.4
C13C4.5
C13F10.4
C13F10.6
C13F10.7
C13G3.3
C13G5.2
C14A11.7
C14A4.1
C14A4.10
C14A4.11
C14A4.14
C14A4.2
C14A4.3
C14A4.4
C14A4.5
C14A6.2
C14B1.1
C14B1.10
C14B1.2
C14B1.4
C14B1.5
C14B1.6
C14B1.9
C14B9.3
C14B9.4
C14B9.7
C14B9.8
C14C10.2
C14C10.3
C14C10.4
C14C10.5
C14C11.1
C14C11.2
C14C11.6
C14E2.2
C14E2.6
C15A11.5
C15A11.6
C15B12.7
C15C6.1
C15C6.4
C15C7.2
C15C7.5
C15C8.3
C15C8.4
C15C8.7
C15F1.3
C15F1.4
C15F1.8
C15H11.1
C15H11.3
C15H11.4
C15H11.5
C15H11.6
C15H11.8
C15H11.9
C15H7.4
C15H9.6
C16A11.2
C16A11.3
C16A11.4
C16A11.6
C16A11.9
C16A3.1
C16A3.10
C16A3.2
C16A3.3
C16A3.4
C16A3.5
C16A3.6
C16A3.7
C16A3.8
C16C10.1
C16C10.10
C16C10.11
C16C10.2
C16C10.3
C16C10.5
C16C10.6
C16C10.8
C16C2.2
C16C2.3
C16C2.4
C16C8.11
C16C8.13
C16C8.16
C16C8.4
C16D6.2
C16D9.2
C16D9.5
C16H3.3
C17B7.11
C17B7.13
C17B7.7
C17C3.1
C17C3.12
C17C3.13
C17C3.15
C17C3.2
C17D12.1
C17D12.6
C17D12.7
C17E4.10
C17E4.3
C17E4.4
C17E4.5
C17E4.6
C17E4.9
C17E7.9
C17F4.8
C17G1.4
C17G1.8
C17G10.1
C17G10.2
C17G10.3
C17G10.4
C17G10.5
C17G10.8
C17G10.9
C17H1.3
C17H11.4
C17H11.5
C17H12.1
C17H12.13
C17H12.14
C17H12.2
C17H12.3
C18A11.5
C18A3.2
C18A3.3
C18A3.5
C18A3.7
C18B12.5
C18B2.4
C18C4.10
C18D1.1
C18D1.2
C18D11.1
C18D11.2
C18D11.4
C18D4.2
C18D4.4
C18D4.6
C18E3.1
C18E3.2
C18E3.3
C18E3.6
C18E3.7
C18E3.9
C18E9.2
C18E9.3
C18E9.6
C18E9.7
C18E9.8
C18F10.7
C18F3.2
C18G1.4
C18G1.5
C18H2.1
C18H2.2
C18H7.1
C18H7.7
C18H9.3
C23F12.2
C23G10.2
C23G10.3
C23G10.4
C23G10.5
C23G10.7
C23G10.8
C23H3.1
C23H3.4
C23H3.5
C23H4.3
C23H5.1
C24A1.2
C24A1.3
C24A11.1
C24A11.8
C24A11.9
C24A8.1
C24B5.2
C24B9.3
C24D10.2
C24D10.7
C24D10.8
C24F3.1
C24F3.4
C24G6.1
C24G6.3
C24G6.4
C24G6.5
C24G6.6
C24G6.8
C24H10.1
C24H10.2
C24H10.4
C24H10.5
C24H11.6
C24H11.7
C24H12.1
C24H12.11
C24H12.12
C24H12.2
C24H12.4
C24H12.5
C24H12.7
C25A1.1
C25A1.10
C25A1.11
C25A1.12
C25A1.16
C25A1.5
C25A1.6
C25A1.7
C25A1.8
C25A1.9
C25A11.2
C25A8.4
C25A8.5
C25B8.3
C25D7.1
C25D7.3
C25D7.6
C25D7.7
C25D7.8
C25F6.3
C25G4.10
C25G4.4
C25G4.5
C25G4.6
C25G6.5
C25H3.11
C25H3.4
C25H3.6
C25H3.8
C25H3.9
C26B2.1
C26B2.2
C26B2.6
C26B9.1
C26B9.5
C26C6.1
C26C6.2
C26C6.3
C26C6.5
C26C6.6
C26D10.1
C26D10.2
C26D10.3
C26E6.1
C26E6.11
C26E6.12
C26E6.3
C26E6.4
C26E6.5
C26E6.6
C26E6.7
C26E6.9
C26F1.3
C26F1.4
C26F1.7
C26F1.9
C26G2.1
C26G2.2
C26H9A.1
C26H9A.2
C27A12.2
C27A12.3
C27A12.7
C27A12.8
C27A12.9
C27A2.1
C27A2.3
C27A2.6
C27A7.6
C27B7.1
C27B7.4
C27B7.5
C27C12.1
C27C7.1
C27C7.5
C27C7.7
C27D11.1
C27D6.4
C27D8.1
C27D8.3
C27D9.1
C27F2.1
C27F2.10
C27F2.2
C27F2.4
C27F2.5
C27F2.6
C27F2.7
C27F2.8
C27F2.9
C27H5.2
C27H5.3
C27H5.5
C27H6.1
C27H6.2
C27H6.3
C27H6.4
C27H6.8
C27H6.9
C28A5.1
C28A5.2
C28A5.4
C28A5.6
C28C12.1
C28C12.10
C28C12.12
C28C12.2
C28C12.9
C28D4.2
C28D4.3
C28H8.12
C28H8.2
C28H8.3
C28H8.4
C28H8.9
C29A12.1
C29A12.3
C29A12.4
C29E4.1
C29E4.12
C29E4.13
C29E4.2
C29E4.3
C29E4.4
C29E4.5
C29E4.8
C29E6.2
C29E6.3
C29F3.2
C29F4.1
C29F7.3
C29F7.6
C29F9.1
C29F9.10
C29F9.12
C29G2.1
C29H12.2
C29H12.5
C30A5.2
C30A5.3
C30A5.4
C30A5.5
C30B5.1
C30B5.3
C30B5.4
C30B5.5
C30C11.1
C30C11.2
C30C11.4
C30D11.1
C30F12.2
C30F12.4
C30F12.5
C30F8.2
C30G12.1
C30G12.4
C30G12.6
C30G12.7
C30H6.7
C30H7.2
C31B8.13
C31C9.4
C31E10.8
C31G12.1
C31H1.8
C31H2.4
C31H5.4
C32A3.1
C32A3.2
C32A3.3
C32B5.1
C32B5.10
C32B5.14
C32B5.16
C32B5.6
C32D5.10
C32D5.11
C32D5.12
C32D5.3
C32D5.5
C32D5.8
C32D5.9
C32E12.1
C32E8.10
C32E8.11
C32E8.2
C32E8.3
C32E8.8
C32E8.9
C32F10.1
C32F10.2
C32F10.5
C32F10.8
C32H11.7
C33A11.1
C33A11.4
C33A12.1
C33A12.3
C33A12.7
C33B4.4
C33C12.10
C33C12.11
C33D9.3
C33D9.5
C33D9.6
C33E10.1
C33E10.2
C33E10.8
C33F10.12
C33F10.2
C33F10.5
C33F10.8
C33F10.9
C33H5.10
C33H5.11
C33H5.12
C33H5.15
C33H5.16
C33H5.17
C33H5.18
C33H5.4
C33H5.7
C33H5.9
C34B2.10
C34B2.6
C34B2.7
C34B2.8
C34B4.2
C34B7.2
C34B7.4
C34C12.1
C34C12.2
C34C12.3
C34C12.4
C34C12.5
C34C12.7
C34C6.2
C34C6.5
C34D4.10
C34D4.12
C34D4.13
C34D4.14
C34D4.15
C34D4.2
C34D4.4
C34D4.9
C34E10.1
C34E10.10
C34E10.11
C34E10.2
C34E10.3
C34E10.4
C34E10.5
C34E10.6
C34E10.8
C34E11.1
C34F11.3
C34F11.4
C34F11.5
C34F11.6
C34F11.8
C34F6.2
C34F6.3
C34F6.7
C34F6.9
C34G6.1
C34G6.2
C34G6.3
C34G6.5
C34G6.7
C35A5.3
C35A5.8
C35B1.1
C35B1.2
C35B1.5
C35B8.3
C35C5.1
C35D10.1
C35D10.11
C35D10.13
C35D10.16
C35D10.2
C35D10.4
C35D10.6
C35D10.7
C35D10.8
C35D10.9
C35D6.3
C35E7.1
C35E7.2
C35E7.3
C35E7.8
C35E7.9
C36A4.10
C36A4.11
C36A4.4
C36A4.5
C36A4.8
C36A4.9
C36B1.10
C36B1.12
C36B1.14
C36B1.3
C36B1.4
C36B1.5
C36B1.7
C36B1.8
C36B1.9
C36C9.1
C36C9.3
C36C9.4
C36E6.2
C36E8.1
C36E8.3
C36E8.4
C36E8.5
C36F7.1
C36F7.2
C36F7.5
C36H8.1
C36H8.2
C37A2.2
C37A2.4
C37A2.5
C37A2.7
C37A5.1
C37A5.2
C37A5.4
C37A5.9
C37C3.1
C37C3.2
C37C3.3
C37C3.9
C37F5.1
C37H5.5
C37H5.6
C37H5.8
C38C10.2
C38C10.3
C38C10.4
C38C10.5
C38C3.3
C38C3.5
C38D4.1
C38D4.3
C38D4.4
C38D4.5
C38D4.6
C38D4.7
C38D4.9
C38D9.2
C38H2.1
C39B5.2
C39B5.6
C39D10.7
C39E6.4
C39E9.11
C39E9.12
C39E9.13
C39E9.14
C39E9.8
C39F7.4
C39F7.5
C39H7.1
C39H7.6
C40A11.1
C40A11.10
C40A11.6
C40A11.7
C40A11.8
C40A11.9
C40H1.1
C41A3.1
C41C4.1
C41C4.3
C41C4.4
C41C4.6
C41C4.7
C41C4.8
C41D11.1
C41D11.2
C41D11.4
C41D11.6
C41D11.7
C41D11.8
C41G7.1
C41G7.2
C41G7.3
C41G7.4
C41G7.6
C41H7.4
C41H7.6
C41H7.7
C42C1.10
C42C1.11
C42C1.14
C42C1.3
C42C1.4
C42C1.5
C42C1.7
C42C1.8
C42D4.1
C42D4.8
C42D8.2
C43E11.1
C43E11.10
C43E11.3
C43E11.4
C43E11.5
C43E11.7
C43E11.8
C43E11.9
C43F9.4
C43F9.6
C43G2.2
C43G2.3
C43H6.1
C43H6.4
C43H8.1
C43H8.2
C44B11.6
C44B12.1
C44B12.3
C44B12.5
C44B12.6
C44B7.1
C44B7.10
C44B7.11
C44B7.12
C44B7.2
C44B7.9
C44B9.1
C44B9.4
C44B9.5
C44C1.1
C44C10.10
C44C10.4
C44C10.5
C44C8.6
C44E4.1
C44E4.3
C44E4.4
C44E4.5
C44E4.6
C44H4.7
C45B11.1
C45B2.5
C45B2.6
C45E1.1
C45G3.1
C45G3.5
C45G9.2
C45G9.5
C45G9.7
C45H4.14
C45H4.17
C46A5.4
C46A5.5
C46A5.6
C46A5.9
C46C2.1
C46C2.2
C46C2.3
C46C2.4
C46E10.4
C46F11.2
C46F11.4
C46F11.5
C46F2.1
C46G7.2
C46G7.3
C46G7.5
C46H11.11
C47A4.1
C47B2.1
C47B2.2
C47B2.3
C47B2.4
C47B2.5
C47B2.6
C47B2.7
C47B2.8
C47C12.4
C47D12.1
C47D12.2
C47D12.3
C47D12.4
C47D12.6
C47D12.7
C47D12.8
C47E12.1
C47E12.2
C47E12.3
C47E12.4
C47E12.5
C47E12.6
C47E12.7
C47E8.4
C47E8.5
C47E8.6
C47E8.7
C47E8.8
C47G2.3
C47G2.4
C47G2.5
C48A7.2
C48B4.11
C48B4.4
C48B4.8
C48B4.9
C48B6.2
C48B6.3
C48B6.6
C48D1.1
C48D1.2
C48E7.1
C48E7.2
C48E7.3
C48E7.7
C48G7.1
C48G7.3
C49A9.2
C49A9.4
C49A9.9
C49C3.1
C49C3.4
C49C3.5
C49C3.6
C49C3.7
C49C8.1
C49D10.10
C49F5.1
C49F8.2
C49H3.10
C49H3.11
C49H3.3
C49H3.4
C49H3.5
C49H3.6
C49H3.8
C49H3.9
C50A2.2
C50B6.10
C50B6.2
C50B6.3
C50B6.4
C50B8.1
C50B8.2
C50B8.3
C50B8.4
C50C3.1
C50C3.6
C50C3.7
C50C3.8
C50C3.9
C50D2.8
C50E10.4
C50E3.12
C50E3.5
C50F2.1
C50F2.2
C50F2.3
C50F2.5
C50F2.6
C50F4.10
C50F4.11
C50F4.12
C50F4.13
C50F4.14
C50F4.16
C50F4.5
C50F4.7
C50F7.2
C50F7.4
C50F7.6
C52A10.3
C52B11.2
C52B11.4
C52B11.5
C52B9.3
C52B9.4
C52D10.13
C52D10.7
C52D10.9
C52E12.1
C52E12.2
C52E12.3
C52E12.4
C52E2.3
C52E2.6
C52E4.2
C52E4.3
C52E4.4
C52E4.6
C52E4.7
C53A5.1
C53A5.13
C53A5.2
C53A5.3
C53A5.4
C53A5.6
C53B4.4
C53B7.5
C53D5.6
C53H9.2
C53H9.3
C54C6.2
C54C6.6
C54C8.7
C54D1.1
C54D10.7
C54E4.2
C54E4.3
C54G10.2
C54G10.3
C54G4.3
C54G4.6
C54G4.7
C54G4.8
C54G4.9
C54G7.3
C54H2.5
C55A6.10
C55A6.2
C55A6.4
C55A6.6
C55A6.9
C55B6.2
C55B7.1
C55B7.11
C55B7.4
C55B7.5
C55B7.8
C55C2.2
C55C3.3
C55C3.4
C55C3.5
C55F2.1
C56A3.4
C56A3.5
C56A3.6
C56C10.1
C56C10.11
C56C10.13
C56C10.3
C56C10.7
C56C10.8
C56E6.1
C56E6.3
C56G2.1
C56G2.6
C56G2.7
C56G3.2
C56G7.3
CC4.3
CC8.2
CD4.2
CD4.3
CD4.4
CD4.6
CD4.8
D1005.1
D1007.10
D1007.12
D1007.5
D1007.6
D1007.7
D1007.8
D1009.2
D1014.2
D1014.3
D1014.8
D1022.1
D1022.7
D1025.1
D1025.10
D1037.1
D1037.2
D1037.4
D1043.1
D1044.6
D1046.1
D1046.2
D1046.5
D1054.1
D1054.14
D1054.15
D1054.2
D1054.3
D1054.5
D1069.2
D1069.3
D1081.7
D1081.8
D1081.9
D2005.1
D2005.3
D2005.4
D2005.5
D2007.5
D2013.2
D2013.5
D2013.6
D2013.7
D2013.8
D2013.9
D2021.1
D2023.2
D2023.5
D2023.6
D2024.1
D2024.6
D2030.1
D2030.2
D2030.3
D2030.5
D2030.6
D2030.7
D2030.8
D2030.9
D2045.1
D2045.2
D2045.5
D2045.6
D2045.9
D2063.3
D2085.1
D2085.2
D2085.3
D2085.4
D2085.5
D2089.1
D2089.2
D2089.4
D2089.5
D2092.2
D2092.4
D2092.5
D2096.1
D2096.11
D2096.12
D2096.2
D2096.3
D2096.4
D2096.7
D2096.8
DC2.3
DC2.5
DC2.7
DY3.1
DY3.2
DY3.7
E01A2.2
E01A2.4
E01A2.6
E01B7.2
E01G4.3
E01G4.4
E01G4.5
E01G4.7
E02A10.1
E02D9.1
E02H1.1
E02H1.2
E02H1.3
E02H1.4
E02H1.6
E02H9.2
E02H9.3
E02H9.6
E02H9.9
E03A3.2
E03A3.4
E03G2.2
E03H12.10
E03H12.5
E03H4.10
E03H4.11
E04A4.4
E04A4.5
E04A4.7
E04D5.1
E04D5.2
E04F6.11
E04F6.5
E04F6.9
EEED8.1
EEED8.10
EEED8.14
EEED8.16
EEED8.2
EEED8.3
EEED8.5
EEED8.7
EEED8.9
EGAP2.2
EGAP7.1
EGAP798.1
F01D4.2
F01D4.5
F01D4.6
F01D5.10
F01F1.1
F01F1.10
F01F1.12
F01F1.2
F01F1.3
F01F1.4
F01F1.5
F01F1.6
F01F1.7
F01F1.8
F01F1.9
F01G10.1
F01G10.3
F01G10.7
F01G12.2
F01G4.1
F01G4.3
F01G4.4
F01G4.6
F02A9.2
F02A9.4
F02A9.6
F02C12.3
F02D10.7
F02E11.4
F02E8.1
F02E8.4
F02E9.10
F02E9.4
F02E9.5
F02E9.7
F02E9.9
F02H6.3
F02H6.4
F07A11.1
F07A11.2
F07A11.3
F07A11.6
F07A5.1
F07A5.2
F07A5.7
F07B7.1
F07B7.12
F07B7.2
F07B7.7
F07C3.1
F07C3.4
F07C4.7
F07C6.1
F07C6.4
F07C7.1
F07E5.1
F07E5.4
F07E5.5
F07F6.4
F07G6.6
F07G6.7
F08A8.5
F08A8.7
F08B1.2
F08B12.2
F08B4.1
F08B4.2
F08B4.3
F08B4.5
F08B4.6
F08B6.2
F08C6.6
F08D12.1
F08D12.10
F08D12.3
F08F1.3
F08F1.5
F08F1.7
F08F3.2
F08F3.8
F08F3.9
F08F8.2
F08F8.4
F08F8.8
F08F8.9
F08G12.2
F08G2.1
F08G2.3
F08G2.5
F08G5.1
F08G5.3
F08H9.1
F09A5.2
F09A5.4
F09B9.3
F09C12.6
F09C6.10
F09C8.2
F09D1.1
F09E10.3
F09E10.8
F09E5.1
F09E5.10
F09E5.14
F09E5.2
F09E5.3
F09E5.5
F09E5.7
F09E5.8
F09E5.9
F09E8.2
F09E8.3
F09F7.3
F09F7.4
F09F7.6
F09G2.1
F09G2.2
F09G2.4
F09G2.8
F09G2.9
F09G8.3
F09G8.4
F09G8.8
F10B5.1
F10B5.2
F10B5.3
F10B5.5
F10B5.6
F10B5.7
F10B5.8
F10C1.3
F10C2.2
F10C2.4
F10C2.5
F10C2.6
F10C5.1
F10D11.1
F10D11.2
F10D11.3
F10D7.5
F10E7.11
F10E7.2
F10E7.5
F10E7.6
F10E7.7
F10E7.8
F10E7.9
F10E9.11
F10E9.2
F10E9.3
F10E9.4
F10E9.5
F10E9.6
F10E9.7
F10E9.8
F10F2.1
F10F2.2
F10F2.7
F10F2.8
F10G7.1
F10G7.10
F10G7.2
F10G7.3
F10G7.4
F10G7.8
F10G7.9
F10G8.3
F10G8.5
F10G8.7
F10G8.9
F11A10.1
F11A10.2
F11A10.3
F11A10.4
F11A10.5
F11A10.6
F11A10.7
F11A3.2
F11A6.2
F11C1.1
F11C3.1
F11C3.3
F11D11.6
F11D5.1
F11E6.6
F11E6.7
F11G11.10
F11G11.12
F11G11.4
F11G11.5
F11G11.7
F11G11.8
F11G11.9
F11H8.1
F11H8.4
F12A10.2
F12A10.6
F12A10.8
F12B6.1
F12E12.4
F12E12.8
F12E12.9
F12F6.1
F12F6.3
F12F6.5
F12F6.6
F12F6.7
F13A7.11
F13A7.9
F13B10.1
F13B10.2
F13B12.1
F13B12.6
F13B9.1
F13C5.1
F13C5.2
F13C5.3
F13D12.2
F13D12.4
F13D12.5
F13D12.7
F13E6.1
F13E9.1
F13G11.1
F13G3.1
F13G3.11
F13G3.4
F13G3.5
F13G3.6
F13G3.7
F13H10.3
F13H10.4
F13H10.5
F13H10.8
F13H10.9
F13H6.1
F13H8.10
F13H8.2
F13H8.8
F14B4.2
F14B4.3
F14B6.1
F14D2.1
F14D2.12
F14D2.15
F14D2.2
F14D2.4
F14D2.8
F14D2.9
F14E5.2
F14F11.1
F14F7.1
F14F7.4
F14F7.5
F14F8.6
F14H8.5
F15A4.2
F15B10.2
F15B10.3
F15B9.4
F15B9.5
F15C11.2
F15D3.1
F15D3.6
F15D3.7
F15D3.8
F15D4.1
F15D4.2
F15D4.3
F15D4.5
F15D4.6
F15D4.8
F15E11.1
F15E6.1
F15E6.6
F15G9.1
F15H10.4
F16A11.1
F16A11.2
F16A11.3
F16B12.6
F16B4.11
F16B4.5
F16B4.6
F16D3.2
F16D3.4
F16D3.7
F16F9.4
F16H11.3
F16H6.3
F17A9.1
F17A9.2
F17A9.4
F17C11.1
F17C11.10
F17C11.11
F17C11.17
F17C11.8
F17C11.9
F17C8.4
F17C8.5
F17E9.5
F17E9.9
F17H10.1
F17H10.3
F18A1.2
F18A1.3
F18A1.4
F18A1.5
F18A1.6
F18A1.7
F18A11.1
F18A11.2
F18A11.5
F18A12.1
F18A12.2
F18A12.7
F18C12.2
F18C12.3
F18C5.2
F18C5.3
F18C5.4
F18E2.2
F18E2.3
F18E2.4
F18E9.5
F18G5.6
F18H3.3
F18H3.5
F19B10.2
F19B2.6
F19B6.1
F19B6.2
F19C6.2
F19C7.1
F19C7.7
F19F10.10
F19F10.11
F19F10.12
F19F10.9
F19G12.4
F19G12.7
F20A1.1
F20A1.7
F20A1.9
F20B4.2
F20B4.3
F20B6.1
F20B6.2
F20B6.5
F20C5.1
F20C5.2
F20C5.3
F20D1.3
F20D1.6
F20D12.1
F20D12.2
F20D12.4
F20D12.5
F20D6.10
F20D6.4
F20G2.2
F20G4.1
F20G4.2
F20G4.3
F20H11.1
F20H11.2
F20H11.3
F20H11.5
F21A3.5
F21A3.6
F21C10.4
F21C3.2
F21C3.4
F21C3.5
F21C3.6
F21D5.1
F21D5.2
F21D5.4
F21D5.5
F21D5.6
F21D5.7
F21D9.2
F21D9.5
F21D9.8
F21F3.4
F21F8.11
F21F8.7
F21G4.1
F21G4.2
F21G4.5
F21H11.2
F21H11.3
F21H12.1
F21H12.4
F21H12.5
F21H12.6
F21H7.5
F22A3.1
F22A3.6
F22B3.1
F22B3.2
F22B3.4
F22B5.2
F22B5.5
F22B5.6
F22B5.7
F22B5.9
F22B7.13
F22B7.5
F22B7.6
F22B7.9
F22B8.4
F22D3.1
F22D3.2
F22D6.1
F22D6.10
F22D6.2
F22D6.3
F22D6.4
F22D6.5
F22D6.6
F22D6.9
F22E12.1
F22E12.4
F22E5.13
F22F1.1
F22F1.2
F22F7.1
F22F7.2
F22F7.5
F22G12.1
F22G12.4
F22G12.5
F22H10.1
F22H10.4
F22H10.5
F22H10.6
F23A7.4
F23A7.7
F23A7.8
F23B12.1
F23B12.5
F23B12.6
[truncated: 4,471 more rows]

## Sheet: (c)downregulated_mir35
Supplemental Table 1. (b) Downregulated genes in mir-35 mutant embryos. Affymetrix probes and corresponding expression changes in mir-35 mutants compared to wild type embryos. Gene IDs in column "I" represent the overlap with endo-siRNA targets listed on Sheet 2. Zeros represent non-overlap.
Downregulated in mir-35(gk262)	Affy Probe	mir-35(gk262) / WT (embryos)	P value (BH corection)	Representative Public ID	Gene Title	Gene Symbol	RefSeq Transcript ID	endosiRNA targets
1	180592_s_at	0.0431459	0	F56A4.2	Y19D10A.9 /// F56A4.2 /// locus:clec-209 /// status:Predicted	F56A4.2 /// WBGene00018910 /// WBGene00021224 /// Y19D10A.9	NM_071249 /// NM_071275	0
2	192234_s_at	0.0504753	0	C38C10.2	C38C10.2 /// Sodium/phosphate transporter	C38C10.2 /// WBGene00008000	NM_066664	C38C10.2
3	171769_x_at	0.117646	0	F23F12.12	F23F12.12 /// status:Confirmed	F23F12.12 /// WBGene00017756	NM_066035	0
4	183575_at	0.122002	0	T14A8.2	T14A8.2b	T14A8.2	NM_001083239 /// NM_001083240	0
5	188369_at	0.135688	0	C08B6.4	C08B6.4b	chitinase	NM_001028463 /// NM_001028464	0
6	183379_at	0.151952	0	K01D12.9	K01D12.9 /// status:Confirmed	K01D12.9 /// WBGene00010468	NM_073707	0
7	188511_s_at	0.15364	0	C51E3.8	C08B6.4b /// C51E3.8	chitinase	NM_001028463 /// NM_001028464 /// NM_073206	0
8	188370_s_at	0.16419	0	C08B6.4	C08B6.4b	chitinase	NM_001028463 /// NM_001028464	0
9	186726_at	0.169206	0	Y38E10A.13	Y38E10A.13 /// status:Confirmed	WBGene00012591 /// Y38E10A.13	NM_064295	0
10	177832_at	0.174762	0	K02E2.8	K02E2.8	K02E2.8	NM_075523	0
11	177489_at	0.198773	0	C05E7.2	C05E7.2 /// status:Partially_confirmed	C05E7.2 /// WBGene00007344	NM_077749	0
12	189099_at	0.200232	0	M195.1	COLlagen /// locus:col-77	col-77 /// WBGene00000653	NM_063358	M195.1
13	187849_at	0.204927	1.61552e-13	F55A12.9	Prion-like-(Q/N-rich)-domain-bearing protein	pqn-44	NM_059179 /// NM_059180 /// NM_170865 /// NM_182025	F55A12.9
14	184611_at	0.212035	0	Y47G6A.4	Y47G6A.4 /// status:Partially_confirmed	WBGene00021634 /// Y47G6A.4	NM_058777	0
15	172632_x_at	0.212307	0	Y38E10A.11	Y38E10A.11 /// status:Partially_confirmed	WBGene00012589 /// Y38E10A.11	NM_064293	0
16	193303_at	0.218052	9.48415e-12	C06E8.5	C06E8.5 /// bacterial permeability-increasing protein	C06E8.5 /// WBGene00015544	NM_066129	0
17	191759_at	0.220325	0	K08C7.5	Flavin-containing MonoOxygenase family /// locus:fmo-2	fmo-2 /// WBGene00001477	NM_069571	0
18	175052_at	0.221783	6.66614e-13	F55A12.9	Prion-like-(Q/N-rich)-domain-bearing protein	pqn-44	NM_059179 /// NM_059180 /// NM_170865 /// NM_182025	F55A12.9
19	192556_s_at	0.224794	0	Y53C12A.2	GLutamate Transporter family /// locus:glt-5	glt-5 /// WBGene00001623	NM_063693	0
20	188028_at	0.225069	1.04811e-08	T18H9.1	GRounDhog (hedgehog-like family) /// locus:grd-6	grd-6 /// WBGene00001695	NM_072988	0
21	175095_at	0.227241	0	B0410.3	B0410.3 /// status:Confirmed	B0410.3 /// WBGene00015172	NM_076101	0
22	192645_at	0.239265	0	F46G10.6	MaX-Like /// locus:mxl-3	mxl-3 /// WBGene00003511	NM_077822	0
23	186037_s_at	0.24021	0	F23H11.7	F23H11.7 /// status:Confirmed	F23H11.7 /// WBGene00017762	NM_064893	0
24	186055_at	0.240524	0	F09D12.1	GRounDhog (hedgehog-like family) /// locus:grd-10	grd-10 /// WBGene00001699	NM_067946	0
25	192266_s_at	0.243151	1.29607e-06	C12C8.1	Heat Shock Protein /// locus:hsp-70	hsp-70 /// WBGene00002026	NM_060084	0
26	172635_x_at	0.249271	0	Y38E10A.15	Y38E10A.15 /// status:Confirmed	WBGene00012593 /// Y38E10A.15	NM_064297	0
27	172196_x_at	0.252881	0	K08C9.4	COLlagen /// locus:col-65	col-65 /// WBGene00000641	NM_060535	0
28	189797_s_at	0.261416	5.41937e-14	F58F6.1	COLlagen /// locus:col-104	col-104 /// WBGene00000678	NM_067669	0
29	183064_at	0.264497	0	F17H10.2	F17H10.2a	F17H10.2	NM_001047780 /// NM_001047781	0
30	183361_at	0.26527	0	K01D12.8	K01D12.8 /// status:Confirmed	K01D12.8 /// WBGene00010467	NM_073706	0
31	187433_at	0.267506	0	ZK1307.2	ZK1307.2 /// status:Confirmed	WBGene00014245 /// ZK1307.2	NM_063679	0
32	190795_s_at	0.267629	0	F35C11.3	F35C11.3 /// M05D6.1 /// serine/threonine kinase	F35C11.3 /// M05D6.1 /// WBGene00009402 /// WBGene00010874	NM_063336 /// NM_063387	F35C11.3
33	188475_at	0.274016	6.44061e-12	C44C10.1	C44C10.1 /// locus:col-180	collagen /// WBGene00000753	NM_077559	0
34	172746_x_at	0.27819	2.3046e-08	T07H6.3	COLlagen /// locus:col-169 /// locus:col-170	col-166 /// WBGene00000742 /// WBGene00000743	NM_001029722 /// NM_001029723	0
35	190705_s_at	0.282789	0.0039407	C17C3.12	Acyl CoA DeHydrogenase	acdh-2	NM_062665 /// NM_062666 /// NM_062667	C17C3.12
36	187358_at	0.284477	0.000303859	F07F6.5	F07F6.5 /// locus:dct-5	F07F6.5 /// WBGene00017218	NM_062630	0
37	181874_at	0.288865	0.000549881	W03F8.6	W03F8.6	W03F8.6	NM_068335	0
38	187997_s_at	0.289725	0	VZK822L.1	FATty acid desaturase /// locus:fat-6	fat-6 /// WBGene00001398	NM_069854	VZK822L.1
39	180030_at	0.290729	0	C10F3.6	C10F3.7 /// status:Confirmed	C10F3.7 /// WBGene00015679	NM_182404	0
40	175962_s_at	0.296022	0	K12H4.7	K12H4.7a	K12H4.7	NM_066357 /// NM_066358	0
41	177801_at	0.297066	0	C29F3.5	C29F3.5 /// locus:clec-230	C29F3.5 /// WBGene00007806	NM_074406	0
42	176925_at	0.303782	0	Y42H9B.C	COLlagen /// locus:col-115	col-115 /// WBGene00000689	NM_068937	0
43	192026_at	0.306893	0	C46A5.3	COLlagen	col-14	NM_001047458 /// NM_001047459	0
44	186927_s_at	0.307379	1.40832e-09	Y65B4BR.6	GRound-Like (grd related)	grl-16	NM_058353 /// NM_182075	0
45	179613_at	0.307425	3.23433e-10	C50F4.8	C50F4.8 /// status:Confirmed	C50F4.8 /// WBGene00008233	NM_073052	0
46	188364_s_at	0.308749	4.23695e-11	F08G5.4	F08G5.4 /// locus:col-130	collagen /// WBGene00000704	NM_069971	0
47	172735_x_at	0.309507	3.10855e-11	T10E10.1	T10E10.2 /// T10E10.1 /// T10E10.6 /// locus:col-168 /// locus:col-167 /// locus:col-170	collagen /// WBGene00000740 /// WBGene00000741 /// WBGene00000743	NM_076658 /// NM_076659 /// NM_182467	T10E10.1
48	183991_at	0.313337	0	B0511.5	B0511.5 /// status:Confirmed	B0511.5 /// WBGene00015231	NM_060379	0
49	175115_at	0.315392	0	Y64H9A.2	Y64H9A.2 /// status:Confirmed	WBGene00022024 /// Y64H9A.2	NM_076457	0
50	191198_at	0.318068	7.10442e-05	F35B12.4	F35B12.4 /// serine protease inhibitor	F35B12.4 /// WBGene00009384	NM_073542	0
51	185189_at	0.319834	0	F21F8.11	F21F8.11 /// status:Partially_confirmed	F21F8.11 /// WBGene00017681	NM_072738	F21F8.11
52	177368_at	0.321192	0	M60.1	M60.2 /// status:Confirmed	M60.2 /// WBGene00019779	NM_076990	0
53	189587_s_at	0.322804	0	W03F9.4	W03F9.4 /// acetyltransferase	acetyltransferase /// WBGene00021002	NM_070744	0
54	172736_x_at	0.323504	1.22805e-07	T10E10.2	T10E10.2 /// locus:col-169 /// locus:col-168 /// locus:col-167	collagen /// WBGene00000740 /// WBGene00000741 /// WBGene00000742	NM_076658	0
55	191276_s_at	0.324265	5.92424e-15	F41H10.7	fatty acid ELOngation /// locus:elo-5	elo-5 /// WBGene00001243	NM_068392	F41H10.7
56	190584_at	0.325562	0.000318057	C09G5.4	C09G5.4 /// locus:col-39	collagen /// WBGene00000616	NM_063908	C09G5.4
57	187473_at	0.327272	0	B0361.3	B0361.3 /// status:Partially_confirmed	B0361.3 /// WBGene00015157	NM_066202	B0361.3
58	173083_s_at	0.32992	0	H10E21.4	H10E21.4 /// calcium-binding protein	H10E21.4 /// WBGene00019184	NM_064727	0
59	188311_s_at	0.330538	0.000111925	F38A3.2	F38A3.2 /// locus:ram-2	collagen /// WBGene00004300	NM_063961	F38A3.2
60	172654_x_at	0.330582	0	Y71F9B.13A	Y71F9B.13b	Y71F9B.13	NM_058639 /// NM_058640 /// NM_182045	0
61	186443_at	0.330904	0	F42A10.7	F42A10.7 /// status:Confirmed	F42A10.7 /// WBGene00018343	NM_065940	0
62	177532_at	0.330924	0	F22B5.4	F22B5.4 /// status:Confirmed	F22B5.4 /// WBGene00009042	NM_063380	0
63	181998_at	0.332892	3.55962e-12	F26B1.4	COLlagen /// locus:col-58	col-58 /// WBGene00000634	NM_059421	0
64	187961_s_at	0.336771	0	C41D7.2	PaTched Related family /// locus:ptr-3	ptr-3 /// WBGene00004218	NM_061317	0
65	194205_x_at	0.337087	1.49089e-06	F15H10.1	F15H10.1 /// locus:col-12	collagen /// WBGene00000601	NM_073277	0
66	192582_at	0.339447	0	C01G6.5	C01G6.5 /// Forkhead-associated (FHA) domain	C01G6.5 /// WBGene00007227	NM_063576	C01G6.5
67	180760_at	0.339463	1.5174e-12	EGAP4.1	EGAP4.1 /// transposase	transposase /// WBGene00017149	NM_077079	0
68	172656_x_at	0.341935	9.03745e-14	Y71F9B.13B	Y71F9B.13b	Y71F9B.13	NM_058639 /// NM_058640 /// NM_182045	0
69	188853_at	0.342641	4.876e-13	R07E5.4	R07E5.4 /// Glutaredoxin	Glutaredoxin /// WBGene00011112	NM_065485	0
70	184596_s_at	0.342716	0	F57H12.7	MEChanosensory abnormality /// locus:mec-17	mec-17 /// WBGene00003178	NM_068936	0
71	172803_x_at	0.343693	2.10754e-06	C34H4.4	COLlagen	col-107	NM_067693 /// NM_182305	0
72	179334_s_at	0.34493	1.71655e-14	ZC412.3	ZC412.3 /// status:Confirmed	WBGene00013884 /// ZC412.3	NM_074261	0
73	175489_at	0.349283	0	F18E3.11	F18E3.11 /// status:Confirmed	F18E3.11 /// WBGene00017567	NM_001028645	0
74	177696_at	0.351682	0	C30H6.5	C30H6.5 /// status:Partially_confirmed	C30H6.5 /// WBGene00007823	NM_070696	0
75	194252_x_at	0.351841	9.13557e-07	C69078	F38A3.2 /// locus:ram-2	collagen /// WBGene00004300	NM_063961	0
76	183731_at	0.351899	5.41937e-14	K01D12.1	K01D12.1 /// status:Partially_confirmed	K01D12.1 /// WBGene00010461	NM_073698	0
77	188307_at	0.354353	4.38278e-14	Y53F4B.28	PaTched Related family /// locus:ptr-20	ptr-20 /// WBGene00004234	NM_064713	0
78	184236_at	0.356806	0	T24C12.4	T24C12.4 /// status:Partially_confirmed	T24C12.4 /// WBGene00020766	NM_076006	0
79	182836_at	0.357901	0	C29G2.6	C29G2.6 /// status:Confirmed	C29G2.6 /// WBGene00016234	NM_071307	0
80	190434_s_at	0.359415	0	F33C8.3	F33C8.3 /// locus:tsp-8	tetraspanin /// WBGene00006634	NM_078044	0
81	190306_s_at	0.361075	0	C29F3.2	WaRThog (hedgehog-like family) /// locus:wrt-8	WBGene00006954 /// wrt-8	NM_074404	C29F3.2
82	177842_at	0.365259	2.75301e-05	T22C8.6	T22C8.6 /// status:Partially_confirmed	T22C8.6 /// WBGene00011927	NM_063433	0
83	179139_at	0.365692	5.41937e-14	T05D4.4	T05D4.4 /// locus:osm-7	T05D4.4 /// WBGene00003887	NM_067405	0
84	173996_at	0.367379	0.00472394	C17C3.12a	Acyl CoA DeHydrogenase /// INSulin related /// locus:ins-13	acdh-2 /// ins-13 /// WBGene00002096	NM_001026791 /// NM_062665 /// NM_062666 /// NM_062667	0
85	187729_s_at	0.368107	0	C23H3.7	C23H3.7 /// locus:tre-5	trehalase /// WBGene00006611	NM_061248	0
86	172624_x_at	0.371	0	Y38E10A.12	Y38E10A.12 /// status:Predicted	WBGene00012590 /// Y38E10A.12	NM_064294	0
87	178715_at	0.373927	2.81286e-14	C33G3.3	C33G3.3 /// locus:lgc-21	C33G3.3 /// WBGene00007903	NM_077940	0
88	187284_at	0.374101	0	C34C12.7	C34C12.7 /// status:Predicted	C34C12.7 /// WBGene00007926	NM_065317	C34C12.7
89	178843_at	0.378563	1.16561e-14	F08G5.6	F08G5.6 /// status:Confirmed	F08G5.6 /// WBGene00008584	NM_069973	0
90	174328_at	0.379036	0	C59439	C01G6.5 /// Forkhead-associated (FHA) domain	C01G6.5 /// WBGene00007227	NM_063576	0
91	182339_at	0.379077	2.81286e-14	K09H9.5	K09H9.5a /// status:Confirmed	K09H9.5 /// WBGene00019597	NM_058706 /// NM_182072	K09H9.5
92	191001_s_at	0.380003	0	H10E21.4	H10E21.4 /// calcium-binding protein	H10E21.4 /// WBGene00019184	NM_064727	0
93	173235_at	0.380661	6.07824e-08	C58401	Y38C1BA.3 /// locus:col-109	collagen /// WBGene00000683	NM_067737	0
94	185646_at	0.38181	7.93388e-09	T01B10.2	GRounDhog (hedgehog-like family) /// locus:grd-14	grd-14 /// WBGene00001703	NM_077040	0
95	172984_s_at	0.381889	0	C58190	KELch-repeat containing protein /// locus:kel-8	kel-8 /// WBGene00020952	NM_071328	0
96	178717_at	0.382482	4.3765e-06	R06C7.4	Chondroitin ProteoGlycan /// locus:cpg-3	cpg-3 /// WBGene00011063	NM_059646	R06C7.4
97	174580_at	0.383577	1.3283e-11	C09G4.2c	C09G4.2c	C09G4.2	NM_069057 /// NM_171401 /// NM_171402 /// NM_171403	0
98	182988_at	0.384395	0	C29G2.3	C29G2.3 /// status:Partially_confirmed	C29G2.3 /// WBGene00016231	NM_071306	0
99	172879_x_at	0.384802	1.16441e-11	F15H10.1	F15H10.1 /// locus:col-12 /// locus:col-13	collagen /// WBGene00000601 /// WBGene00000602	NM_073277	0
100	183696_at	0.385059	5.25742e-08	ZK1010.4	ZK1010.4 /// status:Partially_confirmed	WBGene00014178 /// ZK1010.4	NM_067296	ZK1010.4
101	180899_at	0.386159	7.61943e-11	F23H12.7	F23H12.7 /// status:Partially_confirmed	F23H12.7 /// WBGene00009095	NM_073697	0
102	181707_at	0.38727	0	F10D11.6	F10D11.6 /// status:Partially_confirmed	F10D11.6 /// WBGene00008652	NM_059894	0
103	192581_s_at	0.388603	8.79421e-11	W05G11.6	W05G11.6d	W05G11.6	NM_064733 /// NM_181904 /// NM_181905 /// NM_181906	0
104	192024_s_at	0.391467	0	Y45G12C.12	Seven TM Receptor /// locus:str-154 /// locus:str-267	str-154 /// str-267 /// WBGene00006200 /// WBGene00018915	NM_071271 /// NM_071298	0
105	182944_at	0.393267	9.62688e-10	R05A10.2	R05A10.2 /// status:Partially_confirmed	R05A10.2 /// WBGene00011019	NM_070319	R05A10.2
106	189895_at	0.393487	1.30214e-08	F13H6.1	F13H6.1	F13H6.1	NM_072219	F13H6.1
107	180514_at	0.39404	5.34756e-08	K10H10.4	K10H10.4 /// status:Partially_confirmed	K10H10.4 /// WBGene00010760	NM_064609	0
108	174081_at	0.394655	9.39454e-11	C69361	E04F6.10 /// status:Partially_confirmed	E04F6.10 /// WBGene00017129	NM_063103	0
109	171807_x_at	0.394817	0	C02E7.7	C02E7.7 /// status:Confirmed	C02E7.7 /// WBGene00015340	NM_071918	0
110	189147_at	0.395013	0	F58E6.3	F58E6.3 /// EGF-like domain	F58E6.3 /// WBGene00010252	NM_073112	0
111	172723_x_at	0.395582	9.03054e-07	B0222.8	COLlagen /// locus:col-10 /// locus:col-144	col-10 /// WBGene00000599 /// WBGene00000717	NM_072975	B0222.8
112	177375_at	0.396079	5.58312e-06	M60.2	M60.2 /// status:Confirmed	M60.2 /// WBGene00019779	NM_076990	0
113	188473_s_at	0.397063	1.45081e-07	ZK1010.7	ZK1010.7 /// locus:col-97	collagen /// WBGene00000672	NM_067299	ZK1010.7
114	187428_at	0.398781	1.56359e-09	T25E4.1	T25E4.1 /// status:Confirmed	T25E4.1 /// WBGene00020803	NM_062679	0
115	185537_at	0.398936	0.00138198	F41E6.11	F41E6.11 /// status:Partially_confirmed	F41E6.11 /// WBGene00018292	NM_072823	0
116	173718_s_at	0.39898	3.51215e-12	C48525	B0457.2 /// elastin precusor	B0457.2 /// WBGene00007178	NM_063496	0
117	184220_at	0.40002	0	C56C10.4	C56C10.4 /// status:Confirmed	C56C10.4 /// WBGene00016962	NM_062933	0
118	178652_at	0.400605	0.00449841	ZK84.1	ZK84.1 /// status:Partially_confirmed	WBGene00022649 /// ZK84.1	NM_062801	0
119	193439_at	0.401503	4.90346e-09	Y70D2A.1	Y70D2A.1 /// 7 transmembrane receptor (rhodopsin family)	WBGene00013496 /// Y70D2A.1	NM_078075	0
120	177167_at	0.401942	7.29997e-05	Y38C1AA.B	Y38C1AA.9 /// status:Partially_confirmed	WBGene00021400 /// Y38C1AA.9	NM_067470	0
121	190551_at	0.402228	2.89397e-12	W01A8.6	W01A8.6 /// carboxypeptidase b like	W01A8.6 /// WBGene00012168	NM_059602	0
122	193863_s_at	0.403912	1.01826e-07	F15G9.4B	High Incidence of Males (increased X chromosome loss)	him-4	NM_001029411 /// NM_077234	0
123	192089_s_at	0.404188	8.4559e-06	F13H8.5	F13H8.5 /// Phospholipase ADRAB-B (Rabbit)	F13H8.5 /// WBGene00017438	NM_062850	0
124	182660_at	0.404879	0	W02G9.2	KELch-repeat containing protein /// locus:kel-8	kel-8 /// WBGene00020952	NM_071328	W02G9.2
125	180424_at	0.404962	0	F15E6.3	F15E6.3 /// status:Confirmed	F15E6.3 /// WBGene00017484	NM_068136	0
126	189595_s_at	0.405723	5.92424e-15	K10C2.3	K10C2.3 /// aspartyl protease	K10C2.3 /// WBGene00019619	NM_076681	0
127	178420_at	0.405938	0	F11A5.5	F11A5.5	F11A5.5	NM_074684	0
128	177586_at	0.406046	0	C15C6.1	C15C6.1 /// status:Confirmed	C15C6.1 /// WBGene00007600	NM_060678	C15C6.1
129	179335_at	0.40625	3.34318e-12	K08E7.5	K08E7.5c	K08E7.5	NM_001047500 /// NM_001047501 /// NM_001047502 /// NM_001047503	K08E7.5
130	172475_x_at	0.406277	0.00410309	B0222.7	COLlagen /// locus:col-145	col-145 /// WBGene00000718	NM_072974	0
131	191979_at	0.408022	9.81055e-13	C09G4.2	C09G4.2c	C09G4.2	NM_069057 /// NM_171401 /// NM_171402 /// NM_171403	C09G4.2
132	183847_at	0.408031	1.79549e-11	C15F1.1	C15F1.1 /// status:Partially_confirmed	C15F1.1 /// WBGene00015794	NM_063033	0
133	182927_at	0.409515	0.000235497	K01D12.5	K01D12.5 /// status:Partially_confirmed	K01D12.5 /// WBGene00010464	NM_073703	0
134	190368_s_at	0.409717	0.00137959	T21B6.3	T21B6.3 /// f-spondin like protein	T21B6.3 /// WBGene00011880	NM_077428	T21B6.3
135	172878_x_at	0.411775	5.45743e-13	F15H10.2	F15H10.2 /// locus:col-12 /// locus:col-13	collagen /// WBGene00000601 /// WBGene00000602	NM_073276	0
136	174426_at	0.412539	1.06254e-10	F13H6	---	---	---	0
137	175193_at	0.413358	2.66467e-06	T25F10.3	T25F10.3 /// status:Confirmed	T25F10.3 /// WBGene00020806	NM_072307	0
138	182457_at	0.413659	0	T07E3.6	T07E3.6a	T07E3.6	NM_171177 /// NM_171878	0
139	172703_x_at	0.414516	8.69741e-05	F57B1.4	F57B1.4 /// locus:col-160	collagen /// WBGene00000733	NM_073883	F57B1.4
140	183526_at	0.41509	1.39811e-11	C14C6.5	C14C6.5 /// status:Confirmed	C14C6.5 /// WBGene00015759	NM_070837	0
141	186138_s_at	0.415238	4.38278e-14	T05B4.11	PHAryngeal gland Toxin-related /// locus:phat-5	phat-5 /// WBGene00020242	NM_071747	0
142	178612_at	0.416073	0	T01G1.2	T01G1.2 /// status:Partially_confirmed	T01G1.2 /// WBGene00011337	NM_069742	0
143	174508_s_at	0.416581	0	K08E7.5c	K08E7.5c	K08E7.5	NM_001047500 /// NM_001047501 /// NM_001047502 /// NM_001047503	0
144	174393_at	0.417734	6.74139e-12	C34563	---	---	---	0
145	177032_at	0.417934	3.61349e-13	F09G8.6	COLlagen /// locus:col-91	col-91 /// WBGene00000666	NM_066413	0
146	188659_at	0.419506	3.07379e-05	Y38C1BA.3	Y38C1BA.3 /// locus:col-109	collagen /// WBGene00000683	NM_067737	0
147	179733_s_at	0.420287	2.63198e-09	K11G9.5	K11G9.5 /// status:Partially_confirmed	K11G9.5 /// WBGene00019655	NM_072294	0
148	172547_x_at	0.420528	0	R12E2.14	R12E2.14 /// status:Confirmed	R12E2.14 /// WBGene00020039	NM_058908	0
149	182573_at	0.421198	6.00404e-10	T05B4.3	PHAryngeal gland Toxin-related /// locus:phat-4	phat-4 /// WBGene00020237	NM_071751	0
150	187571_at	0.422376	0	T23F2.4	---	---	---	0
151	183913_s_at	0.423006	2.51019e-07	T10E9.3	T10E9.3 /// status:Partially_confirmed	T10E9.3 /// WBGene00020413	NM_059481	0
152	175047_at	0.424324	2.46861e-12	H14N18.1	UNCoordinated	unc-23	NM_001028840 /// NM_072906 /// NM_182342	0
153	188747_at	0.426091	5.1667e-10	Y54E10BL.2	Y54E10BL.2 /// locus:col-48	collagen /// WBGene00000625	NM_058687	0
154	183702_at	0.427251	0	K05B2.4	K05B2.4 /// status:Partially_confirmed	K05B2.4 /// WBGene00019404	NM_076436	0
155	177082_at	0.428204	0	M79.4	FMRF-Like Peptide /// locus:flp-19	flp-19 /// WBGene00001462	NM_077375	0
156	172862_x_at	0.428375	5.48906e-08	T28C6.6	COLlagen /// locus:col-3 /// locus:col-117	col-117 /// col-3 /// WBGene00000594 /// WBGene00000691	NM_069125 /// NM_069126	0
157	182743_at	0.429551	0.00157218	Y47D3B.6	Y47D3B.6 /// status:Confirmed	WBGene00012942 /// Y47D3B.6	NM_067070	0
158	185673_s_at	0.429791	6.47531e-14	F56A4.12	F56A4.12 /// Y19D10A.11 /// status:Predicted	F56A4.12 /// WBGene00018920 /// WBGene00021226 /// Y19D10A.11	NM_071253 /// NM_071279	0
159	189521_s_at	0.430946	0	T06A4.3	T06A4.3a	carboxypeptidase	NM_001026440 /// NM_001026441	0
160	190114_at	0.430994	0.000137689	R13H4.2	---	---	---	R13H4.2
161	172325_x_at	0.431385	0	C02E7.7	C02E7.7 /// status:Confirmed	C02E7.7 /// WBGene00015340	NM_071918	0
162	178642_at	0.431976	2.11256e-13	T03F6.4	T03F6.4 /// status:Confirmed	T03F6.4 /// WBGene00011400	NM_067356	0
163	188162_at	0.432288	4.28308e-07	C09H5.2	C09H5.2a	ATPase	NM_072682 /// NM_182347	0
164	193701_s_at	0.432654	0	K06B4.11	Nuclear Hormone Receptor family /// locus:nhr-53	nhr-53 /// WBGene00003643	NM_171556	0
165	179695_at	0.432861	0	F35E12.5	F35E12.5 /// status:Predicted	F35E12.5 /// WBGene00009429	NM_074001	0
166	174202_at	0.432918	0	C35999	FMRF-Like Peptide /// locus:flp-19	flp-19 /// WBGene00001462	NM_077375	0
167	190978_at	0.433429	6.27004e-09	K12G11.3	SOrbitol DeHydrogenase family /// locus:sodh-1	sodh-1 /// WBGene00010790	NM_073590	0
168	172497_x_at	0.433945	6.99713e-11	R12E2.15	R12E2.15 /// status:Confirmed	R12E2.15 /// WBGene00020040	NM_058907	0
169	191857_s_at	0.434143	1.80597e-08	T05A10.5	T05A10.5 /// locus:scl-22	T05A10.5 /// WBGene00011462	NM_077401	0
170	180832_at	0.434801	0	F26D2.13	F26D2.13 /// status:Confirmed	F26D2.13 /// WBGene00009151	NM_074754	0
171	172346_x_at	0.434875	3.47334e-13	R12E2.7	R12E2.7 /// status:Confirmed	R12E2.7 /// WBGene00020033	NM_058910	0
172	188288_s_at	0.435454	0	M05D6.4	M05D6.4 /// locus:lact-4	esterase /// WBGene00010877	NM_063389	0
173	182491_at	0.435901	3.99441e-08	F53F4.13	F53F4.13 /// status:Confirmed	F53F4.13 /// WBGene00009995	NM_073970	F53F4.13
174	188734_at	0.436039	1.00447e-08	ZK945.1	ZK945.1 /// locus:lact-2	esterase /// WBGene00014164	NM_063775	0
175	175077_s_at	0.436783	4.50691e-11	C05D12.3a	C05D12.3a	C05D12.3	NM_001047265 /// NM_001047266 /// NR_003151	0
176	185390_at	0.437387	1.1294e-07	F49D11.6	F49D11.6 /// status:Predicted	F49D11.6 /// WBGene00018630	NM_060442	0
177	185108_at	0.437429	0	F36F12.1	F36F12.1 /// status:Partially_confirmed	F36F12.1 /// WBGene00018092	NM_071170	0
178	187124_s_at	0.437875	0	K01A2.11B	Calcium BiNding protein homolog	cbn-1	NM_001027055 /// NM_061310 /// NM_061311 /// NM_182163	0
179	173495_at	0.438564	9.04411e-06	C66155	K11G9.5 /// status:Partially_confirmed	K11G9.5 /// WBGene00019655	NM_072294	0
180	192126_s_at	0.438647	1.7363e-05	T24A11.3	TOllisH (Tolloid and BMP-1 family) /// locus:toh-1	toh-1 /// WBGene00006591	NM_065368	0
181	189325_at	0.439291	1.95228e-11	F02D8.4	F02D8.4 /// carboxypeptidase	carboxypeptidase /// WBGene00008521	NM_074283	0
182	182966_at	0.439336	0	ZK154.1	ZK154.1 /// status:Confirmed	WBGene00022665 /// ZK154.1	NM_076913	0
183	171768_x_at	0.440462	3.95437e-08	B0222.8	COLlagen /// locus:col-10 /// locus:col-144	col-10 /// col-144 /// WBGene00000599 /// WBGene00000717	NM_072973 /// NM_072975	B0222.8
184	185017_at	0.4419	0	C49H3.12	C49H3.12 /// status:Partially_confirmed	C49H3.12 /// WBGene00016795	NM_068922	0
185	185406_at	0.44199	0.000165611	Y95B8A.2	Y95B8A.2 /// status:Confirmed	WBGene00022383 /// Y95B8A.2	NM_058393	0
186	187116_s_at	0.442032	1.40832e-09	B0513.5	B0513.5 /// status:Confirmed	B0513.5 /// WBGene00007197	NM_070268	0
187	189304_at	0.443088	0.00078407	K09D9.2	CYtochrome P450 family /// locus:cyp-35A3	cyp-35A3 /// WBGene00019565	NM_071720	0
188	192189_at	0.443607	0	T05B4.2	Nuclear Hormone Receptor family /// locus:nhr-57	nhr-57 /// WBGene00003647	NM_071752	0
189	190905_at	0.443729	0.000219766	F58A3.5	F58A3.5 /// locus:ttr-31	F58A3.5 /// WBGene00010225	NM_077438	0
190	182172_at	0.444136	5.64397e-05	B0344.2	WaRThog (hedgehog-like family) /// locus:wrt-9	WBGene00006955 /// wrt-9	NM_075897	0
191	191489_s_at	0.444202	7.83974e-08	ZK524.2A	UNCoordinated	unc-13	NM_001026700 /// NM_001026701 /// NM_001026702 /// NM_001026703	0
192	172472_x_at	0.444447	6.10035e-09	B0222.6	COLlagen /// locus:col-10 /// locus:col-144	col-10 /// col-144 /// WBGene00000599 /// WBGene00000717	NM_072973 /// NM_072975	B0222.6
193	174636_at	0.444638	1.29075e-05	F52G3	---	---	---	0
194	188163_s_at	0.444787	0.000186988	C09H5.2	C09H5.2a	ATPase	NM_072682 /// NM_182347	0
195	175628_at	0.44543	5.82119e-06	ZK512.6	EATing: abnormal pharyngeal pumping /// locus:eat-4	eat-4 /// WBGene00001135	NM_066622	0
196	172037_x_at	0.447283	8.83773e-09	ZC416.8	UNCoordinated	unc-17	NM_001028431 /// NM_001028432	ZC416.8
197	193394_at	0.447302	0	F55E10.6	F55E10.6 /// D-beta-hydroxybutyrate dehydrogenase (BDH)	F55E10.6 /// WBGene00018885	NM_077014	0
198	188716_s_at	0.447892	1.16561e-14	ZK430.8	ZK430.8 /// locus:mlt-7	peroxidase /// WBGene00022743	NM_062376	0
199	177804_at	0.447964	0	T01B7.8	T01B7.8 /// status:Confirmed	T01B7.8 /// WBGene00011313	NM_063458	0
200	192652_at	0.44841	0.000798984	F59B10.3	F59B10.3 /// cadherin transmembranous domain	F59B10.3 /// WBGene00010319	NM_063863	0
201	173132_s_at	0.448573	0	T06A1.1	T06A1.1 /// status:Partially_confirmed	T06A1.1 /// WBGene00020277	NM_071132	0
202	175816_at	0.449417	1.84505e-06	T23G5.5	DopAmine transporter /// locus:dat-1	dat-1 /// WBGene00000934	NM_066642	0
203	188430_at	0.449442	2.49597e-12	F14H12.1	COLlagen /// locus:col-165	col-165 /// WBGene00000738	NM_076346	0
204	191782_s_at	0.449829	0.000156926	F35C12.2	Na/Ca eXchangers	ncx-4	NM_001047198 /// NM_001047199	0
205	192338_at	0.450145	0	F38E11.1	F38E11.1 /// locus:hsp-12.3	alpha-B-crystallin /// WBGene00002012	NM_069266	0
206	191418_at	0.450544	6.97912e-06	ZC443.6	ZC443.6 /// locus:ugt-16	UDP-glucuronosyltransferase /// WBGene00013901	NM_073809	0
207	187176_s_at	0.450833	5.92424e-15	D2096.6	D2096.6 /// status:Partially_confirmed	D2096.6 /// WBGene00017073	NM_069019	0
208	181111_at	0.450889	3.24283e-07	C24G6.7	GRound-Like (grd related) /// locus:grl-1	grl-1 /// WBGene00001710	NM_072059	0
209	184682_s_at	0.451363	0	K09B11.10	K09B11.10 /// status:Partially_confirmed	K09B11.10 /// WBGene00010714	NM_070191	0
210	188180_at	0.452221	0	F49E10.3	FMRF-Like Peptide /// locus:flp-7	flp-7 /// WBGene00001450	NM_076584	0
211	171998_x_at	0.453084	6.00327e-10	ZK524.2	UNCoordinated	unc-13	NM_001026700 /// NM_001026701 /// NM_001026702 /// NM_001026703	ZK524.2
212	184035_at	0.453871	4.88079e-09	M02F4.7	M02F4.7 /// locus:clec-265	M02F4.7 /// WBGene00019738	NM_076117	0
213	190193_s_at	0.453895	6.97595e-11	R11A5.7	R11A5.7 /// zinc carboxypeptidase	R11A5.7 /// WBGene00011235	NM_059776	R11A5.7
214	173840_s_at	0.4547	3.84315e-06	H16D19.1	C-type LECtin /// locus:clec-13 /// locus:clec-15	clec-13 /// clec-15 /// WBGene00010399 /// WBGene00011584	NM_060795 /// NM_060796	H16D19.1
215	172705_x_at	0.455177	0.000584223	F57B1.3	F57B1.3 /// locus:col-159	collagen /// WBGene00000732	NM_073882	F57B1.3
216	190853_at	0.455516	8.04657e-12	Y5F2A.1	Y5F2A.1 /// locus:ttr-16	WBGene00012382 /// Y5F2A.1	NM_069659	Y5F2A.1
217	179743_at	0.455735	3.9461e-10	B0454.8	B0454.8 /// status:Partially_confirmed	B0454.8 /// WBGene00015199	NM_062029	0
218	178737_at	0.456484	8.19769e-09	K08C7.6	K08C7.6 /// status:Confirmed	K08C7.6 /// WBGene00010648	NM_069572	0
219	180669_s_at	0.457161	0	Y4C6B.6	Y4C6B.6 /// status:Confirmed	WBGene00021160 /// Y4C6B.6	NM_068384	Y4C6B.6
220	189862_at	0.457449	1.6471e-10	T18H9.2	ASpartyl Protease	asp-2	NM_072983 /// NM_182329	0
221	189975_at	0.457685	2.13937e-11	F08H9.5	F08H9.5 /// locus:clec-227	F08H9.5 /// WBGene00008593	NM_074187	0
222	183237_s_at	0.458333	0.00181892	ZK180.5	ZK180.5b	ZK180.5	NM_171321 /// NM_171905 /// NM_171906	0
223	189345_at	0.459622	1.68122e-07	F07H5.9	F07H5.9	F07H5.9	NM_063474	0
224	175008_at	0.460793	4.07813e-08	F10D11.6	F10D11.6 /// status:Partially_confirmed	F10D11.6 /// WBGene00008652	NM_059894	0
225	175393_at	0.460885	5.37294e-06	AV176170	Y47D7A.13 /// status:Partially_confirmed	WBGene00021625 /// Y47D7A.13	NM_071825	0
226	188282_at	0.461287	0.00074105	Y46H3A.3	Heat Shock Protein /// locus:hsp-16.2	hsp-16.2 /// WBGene00002016	NM_071106	0
227	179056_s_at	0.461365	2.95547e-06	F52A8.3	F52A8.3a	F52A8.3	NM_001026304 /// NM_001026305	0
228	172701_x_at	0.461497	8.60303e-12	C29F4.1	C29F4.1 /// locus:col-125	collagen /// WBGene00000699	NM_069706	C29F4.1
229	185993_at	0.462029	9.74998e-11	ZK1248.2	COLlagen /// locus:col-74	col-74 /// WBGene00000650	NM_062758	0
230	174960_at	0.462159	2.16074e-09	ZK1010.7	ZK1010.7 /// locus:col-97	collagen /// WBGene00000672	NM_067299	ZK1010.7
231	192160_s_at	0.462166	0	M03B6.2	M03B6.2 /// monocarboxylate transporter like	M03B6.2 /// WBGene00010834	NM_077907	0
232	177629_at	0.462367	0.00159284	ZK593.3	ZK593.3 /// status:Partially_confirmed	WBGene00014003 /// ZK593.3	NM_069630	0
233	177401_at	0.462926	1.32141e-08	F58G1.6	F58G1.6 /// status:Partially_confirmed	F58G1.6 /// WBGene00010268	NM_064356	0
234	188723_at	0.463406	0.000177092	Y95B8A.1	Y95B8A.1 /// locus:nas-30	peptidase /// WBGene00003548	NM_058394	0
235	176026_at	0.46382	1.11286e-13	C06E1.3	C06E1.3 /// status:Partially_confirmed	C06E1.3 /// WBGene00015519	NM_066485	0
236	180116_at	0.463901	1.87144e-09	F48C11.3	Neuropeptide-Like Protein /// locus:nlp-3	nlp-3 /// WBGene00003741	NM_077786	0
237	178813_at	0.464621	1.0056e-11	C47B2.8	PeRoXisome assembly factor /// locus:prx-11	prx-11 /// WBGene00004196	NM_060872	C47B2.8
238	173836_at	0.464669	1.06327e-05	C62880	TOllisH (Tolloid and BMP-1 family) /// locus:toh-1	toh-1 /// WBGene00006591	NM_065368	0
239	180617_s_at	0.465328	5.60527e-12	Y44A6D.2	Y44A6D.2 /// status:Confirmed	WBGene00012853 /// Y44A6D.2	NM_075610	0
240	184734_at	0.466088	0.000175496	W08E12.6	W08E12.6 /// status:Partially_confirmed	W08E12.6 /// WBGene00021087	NM_067911	0
241	188270_at	0.466992	0	T21H3.2	PaTched Related family /// locus:ptr-16	ptr-16 /// WBGene00004230	NM_070987	0
242	182283_at	0.467229	1.39046e-09	F18E9.3	---	---	---	0
243	185593_at	0.467859	3.76353e-07	H23N18.5	H23N18.5 /// status:Partially_confirmed	H23N18.5 /// WBGene00019236	NM_071917	0
244	175622_at	0.467961	0	F09B12.6	FLuoRide resistant /// locus:flr-4	flr-4 /// WBGene00001468	NM_078107	0
245	190518_at	0.468774	5.53155e-06	Y39E4B.4	Y39E4B.4 /// locus:tsp-3	tetraspanin /// WBGene00006629	NM_067323	0
246	175114_s_at	0.469118	0	AV203136	F08F3.4 /// status:Confirmed	F08F3.4 /// WBGene00017262	NM_072032	0
247	185263_at	0.469669	0	C35A11.1	C35A11.1 /// status:Partially_confirmed	C35A11.1 /// WBGene00016428	NM_072030	0
248	189151_s_at	0.469729	0	T16G12.1	T16G12.1 /// Aminopeptidase	Aminopeptidase /// WBGene00011803	NM_066829	T16G12.1
249	188969_at	0.470207	3.61004e-07	C15A11.4	C15A11.4 /// amine oxidase	C15A11.4 /// WBGene00007598	NM_059688	0
250	177707_at	0.471012	2.30213e-13	F41E7.1	F41E7.1 /// status:Partially_confirmed	F41E7.1 /// WBGene00009617	NM_077323	0
251	174460_at	0.471047	3.52946e-07	C36465	F19C7.8b	F19C7.8	NM_171322 /// NM_171323	0
252	176260_at	0.471334	0	Y58A7A.1	Y58A7A.1 /// status:Partially_confirmed	WBGene00021975 /// Y58A7A.1	NM_071957	0
253	193068_at	0.471423	0	K04E7.2	OligoPeptide Transporter /// locus:opt-2	opt-2 /// WBGene00003877	NM_076686	0
254	188334_at	0.47234	5.7013e-07	H14N18.1	UNCoordinated	unc-23	NM_001028840 /// NM_072906 /// NM_182342	0
255	180541_s_at	0.472579	0	C24G6.6	C24G6.6 /// status:Partially_confirmed	C24G6.6 /// WBGene00016061	NM_072055	C24G6.6
256	180664_s_at	0.47288	2.40447e-05	ZK180.6	ZK180.6 /// status:Partially_confirmed	WBGene00022680 /// ZK180.6	NM_068183	0
257	177786_at	0.473264	3.56227e-11	F44A6.5	F44A6.5 /// status:Confirmed	F44A6.5 /// WBGene00009677	NM_077316	0
258	179940_at	0.474058	1.10757e-10	C04G6.7	C04G6.7 /// C04G6.11 /// status:Predicted /// status:Partially_confirmed	C04G6.11 /// C04G6.7 /// WBGene00015457 /// WBGene00015459	NM_062542 /// NM_062544	0
259	194006_at	0.47406	3.71e-07	Y37D8A.23	UNCoordinated	unc-25	NM_001027660 /// NM_001027661 /// NM_067288	0
260	183189_s_at	0.474229	0.000181485	C44C10.9	C44C10.9	C44C10.9	NM_077560	0
261	190374_at	0.474348	5.92424e-15	T27A1.4	T27A1.4 /// locus:lgc-34	T27A1.4 /// WBGene00020836	NM_061351	0
262	184558_at	0.474727	4.12483e-10	Y45F10A.5	Neuropeptide-Like Protein /// locus:nlp-17	nlp-17 /// WBGene00003755	NM_070202	0
263	173774_s_at	0.475108	7.02112e-06	Y47G6A.19b	Y47G6A.19b	carboxypeptidase	NM_001026591 /// NM_001026592	0
264	192577_at	0.475567	0.00348244	F45G2.1	Nematode AStacin protease /// locus:nas-1	nas-1 /// WBGene00003520	NM_067367	0
265	191823_s_at	0.475631	1.56666e-10	R12H7.1	UNCoordinated /// locus:unc-9	unc-9 /// WBGene00006749	NM_171790	0
266	180425_s_at	0.475678	0	F15E6.3	F15E6.3 /// status:Confirmed	F15E6.3 /// WBGene00017484	NM_068136	0
267	181326_at	0.475979	0	F15E6.2	F15E6.2 /// locus:lgc-22	F15E6.2 /// WBGene00017483	NM_068137	0
268	175325_at	0.477255	3.11333e-08	AU115463	T28B4.1c	T28B4.1	NM_001029760 /// NM_076707 /// NM_076708	0
269	183747_at	0.477425	1.87412e-12	C27A2.5	C27A2.5 /// status:Partially_confirmed	C27A2.5 /// WBGene00016153	NM_062535	0
270	174339_at	0.478661	0	C59782	Transcribed locus	---	---	0
271	183415_at	0.479162	9.3994e-05	K01D12.3	K01D12.3 /// status:Partially_confirmed	K01D12.3 /// WBGene00010463	NM_073700	0
272	184170_at	0.479241	3.68359e-05	F47B8.10	F47B8.10 /// status:Confirmed	F47B8.10 /// WBGene00009811	NM_074155	0
273	171725_x_at	0.479619	3.40797e-05	F57B1.4	F57B1.4 /// locus:col-160	collagen /// WBGene00000733	NM_073883	F57B1.4
274	190369_at	0.479834	0	F10F2.4	F10F2.4 /// 2 leucine rich domains	F10F2.4 /// WBGene00008656	NM_065542	0
275	180909_at	0.480841	1.95641e-11	C32H11.4	C32H11.4 /// status:Confirmed	C32H11.4 /// WBGene00007867	NM_070065	0
276	172706_x_at	0.481268	0	F53F1.4	F53F1.4 /// cuticlin	cuticlin /// WBGene00009982	NM_073923	0
277	174792_s_at	0.482779	0	B0303.11	B0303.11 /// status:Partially_confirmed	B0303.11 /// WBGene00015131	NM_066520	0
278	190786_s_at	0.483275	1.48341e-07	Y16B4A.2	Y16B4A.2 /// serine carboxypeptidase	WBGene00012445 /// Y16B4A.2	NM_078051	0
279	185393_s_at	0.483399	9.58716e-05	Y47D3B.2A	Neuropeptide-Like Protein	nlp-21	NM_067065 /// NM_067066	0
280	173825_at	0.483514	8.99878e-05	T21B6.3	T21B6.3 /// f-spondin like protein	T21B6.3 /// WBGene00011880	NM_077428	T21B6.3
281	179333_at	0.483941	0	F02D8.2	GRounDhog (hedgehog-like family) /// locus:grd-12	grd-12 /// WBGene00001701	NM_074281	0
282	189918_s_at	0.483964	7.67456e-07	C55C2.5	Amino Acid Transporter	aat-5	NM_058601 /// NM_058602 /// NM_182011	0
283	171766_x_at	0.485974	5.52534e-05	CE16C6	F29G6.3c	F29G6.3	NM_001029443 /// NM_077521 /// NM_077522	0
284	186385_at	0.48637	6.82328e-07	T25F10.3	T25F10.3 /// status:Confirmed	T25F10.3 /// WBGene00020806	NM_072307	0
285	172989_s_at	0.486521	0	C52742	R11A5.7 /// zinc carboxypeptidase	R11A5.7 /// WBGene00011235	NM_059776	0
286	185693_at	0.486896	1.55043e-09	W02F12.2	W02F12.2 /// status:Confirmed	W02F12.2 /// WBGene00020947	NM_072296	0
287	179959_at	0.487628	1.20727e-06	C18B2.3	C18B2.3 /// status:Confirmed	C18B2.3 /// WBGene00015954	NM_076218	0
288	188908_s_at	0.488112	0	T05A1.6	F56H11.1a	fibrulin-1D	NM_001028065 /// NM_001028066 /// NM_069293	0
289	188242_at	0.488176	2.70968e-06	T06H11.1	UNCoordinated	unc-58	NM_171758 /// NM_171759	0
290	175603_at	0.488253	8.39673e-08	R12H7.1	UNCoordinated /// locus:unc-9	unc-9 /// WBGene00006749	NM_171790	0
291	183764_at	0.48858	6.91929e-05	Y6B3B.10	Temporarily Assigned Gene name /// locus:lagr-1	tag-160 /// WBGene00006505	NM_061002	0
292	181726_at	0.489757	6.08453e-08	C18H7.2	INneXin	inx-18	NM_171246 /// NM_171247	0
293	183818_s_at	0.490653	2.51471e-11	C05E7.1B	C05E7.1 /// status:Partially_confirmed	C05E7.1 /// WBGene00007343	NM_001029190	0
294	173947_at	0.491345	1.73923e-08	F13H8.5	F13H8.5 /// Phospholipase ADRAB-B (Rabbit)	F13H8.5 /// WBGene00017438	NM_062850	0
295	179600_at	0.491435	0	C38C6.3	C38C6.3 /// status:Confirmed	C38C6.3 /// WBGene00007996	NM_064640	0
296	178629_at	0.491795	2.77661e-06	ZK822.4	ZK822.4 /// status:Confirmed	WBGene00014091 /// ZK822.4	NM_069857	0
297	171795_x_at	0.491921	1.26742e-06	C71115	R12E2.14 /// status:Confirmed	R12E2.14 /// WBGene00020039	NM_058908	0
298	183125_at	0.492141	0	F25E5.8	F25E5.8b	F25E5.8	NM_072508 /// NM_182395	0
299	190256_s_at	0.492303	0	C18H9.7	RaPsYn /// locus:rpy-1	rpy-1 /// WBGene00004507	NM_062964	0
300	174930_at	0.492566	2.03766e-11	K05B2.5	Patterned Expression Site	pes-22	NM_001047801 /// NM_001047802 /// NM_001047803	0
301	172062_x_at	0.493028	8.80812e-11	C44E12.3	TWiK family of potassium channels	twk-17	NM_001029291 /// NM_001029292 /// NM_001029293 /// NM_001029294 /// NM_001029295 /// NM_001029296	0
302	194229_x_at	0.493387	0.00466545	ZC416.8	UNCoordinated	unc-17	NM_001028431 /// NM_001028432	ZC416.8
303	177235_s_at	0.493583	0	DH11.2	DH11.2 /// status:Partially_confirmed	DH11.2 /// WBGene00008436	NM_063275	0
304	188635_at	0.493656	0	F58E6.1	F58E6.1a	F58E6.1	NM_001028825 /// NM_171513	0
305	176652_s_at	0.493835	0	Y19D10A.C	C01B4.6 /// Y19D10A.16 /// aldose 1-epimerase /// status:Predicted	C01B4.6 /// WBGene00015270 /// WBGene00044734 /// Y19D10A.16	NM_001047724 /// NM_071283	0
306	178517_at	0.494363	0	C49F8.3	C49F8.3 /// status:Confirmed	C49F8.3 /// WBGene00008215	NM_077825	0
307	175850_at	0.495693	1.68594e-09	R05G9.C	R05G9.2b	R05G9.2	NM_001027096 /// NM_001027097	0
308	179413_at	0.495834	2.27319e-14	K06A4.4	K06A4.4 /// status:Partially_confirmed	K06A4.4 /// WBGene00010594	NM_073048	0
309	193971_at	0.495905	9.6766e-06	C52A11.4	Multiple PDZ domain protein	mpz-1	NM_001026867 /// NM_001026868 /// NM_001083157	0
310	194251_x_at	0.495995	1.0197e-09	C47G2.2	UNCoordinated	unc-13	NM_001026700 /// NM_001026701 /// NM_001026702 /// NM_001026703	0
311	191956_at	0.496408	6.68289e-06	H22K11.1	ASpartyl Protease /// locus:asp-3	asp-3 /// WBGene00000216	NM_076741	H22K11.1
312	193361_at	0.496472	0	C18B12.2	C18B12.2 /// 7 transmembrane receptor (Secretin family)	C18B12.2 /// WBGene00007664	NM_078095	0
313	190615_s_at	0.496557	8.11196e-09	F13B12.4	F13B12.4 /// cysteine synthase like	F13B12.4 /// WBGene00008732	NM_069527	0
314	183035_at	0.496908	2.25743e-06	ZK180.1	ZK180.1 /// status:Predicted	WBGene00022675 /// ZK180.1	NM_068178	0
315	177413_s_at	0.497776	3.87294e-14	F31E8.2	F31E8.2a	Synaptotagmin	NM_001026958 /// NM_062993	0
316	193165_at	0.497876	0	F08F3.3	RH (Rhesus) antigen Related /// locus:rhr-1	rhr-1 /// WBGene00004358	NM_072035	0
317	184620_at	0.498163	3.30649e-05	F10E7.10	F10E7.10 /// status:Partially_confirmed	F10E7.10 /// WBGene00017351	NM_063071	0
318	189599_at	0.498208	0	W10G11.16	W10G11.16 /// locus:lgc-45	W10G11.16 /// WBGene00021146	NM_062178	0
319	188589_at	0.498676	0	F33D11.3	F33D11.3 /// locus:col-54	collagen /// WBGene00000631	NM_059293	0
320	181441_s_at	0.498685	5.92424e-15	T01D1.3	T01D1.3 /// status:Confirmed	T01D1.3 /// WBGene00020148	NM_061274	0
321	172700_x_at	0.49878	0.000276425	T11F9.9	T11F9.9 /// locus:col-157	collagen /// WBGene00000730	NM_073512	T11F9.9
322	189282_at	0.499867	6.91929e-05	C06B3.3	CYtochrome P450 family /// locus:cyp-35C1	cyp-35C1 /// WBGene00007362	NM_171550	C06B3.3
323	182420_at	0.500153	0	F14F11.2	F14F11.2 /// status:Confirmed	F14F11.2 /// WBGene00008820	NM_063350	0
324	172455_x_at	0.50087	5.46658e-07	F29G6.3B	F29G6.3c	F29G6.3	NM_001029443 /// NM_077521 /// NM_077522	0
325	192054_at	0.501106	5.92424e-15	F29G6.1	F29G6.1 /// kazal-type proteinase inhibitor	F29G6.1 /// WBGene00009257	NM_077519	0
326	173226_s_at	0.501651	4.8077e-07	Y87G2A.4	Aboc, EXpulsion defective /// locus:aex-6	aex-6 /// WBGene00000089	NM_060975	Y87G2A.4
327	188890_at	0.502025	1.20406e-05	ZK673.7	TropoNin C /// locus:tnc-2	tnc-2 /// WBGene00006583	NM_063850	0
328	192988_at	0.502576	3.04922e-09	W02D3.5	Lipid Binding Protein /// locus:lbp-6	lbp-6 /// WBGene00002258	NM_059525	0
329	175658_at	0.502626	7.25287e-07	F31E8.2a	F31E8.2a	Synaptotagmin	NM_001026958 /// NM_062993	0
330	180212_at	0.50294	1.44779e-08	C44B7.6	C44B7.6b	C44B7.6	NM_001026855 /// NM_001026856	0
331	184319_at	0.503636	2.9563e-06	F49D11.8	CalPoNin /// locus:cpn-4	cpn-4 /// WBGene00000780	NM_060448	F49D11.8
332	177059_at	0.503879	5.51474e-12	Y46C8AL.H	C-type LECtin /// locus:clec-72	clec-72 /// WBGene00021583	NM_068041	0
333	171853_x_at	0.50393	1.76272e-13	CEC0073	F29G6.3c	F29G6.3	NM_001029443 /// NM_077521 /// NM_077522	0
334	175163_at	0.503947	0.000327192	AV200883	Pim (mammalian oncogene) Related Kinase /// locus:prk-2	prk-2 /// WBGene00004183	NM_065295	0
335	177365_at	0.504057	2.89104e-07	R102.2	R102.2 /// status:Confirmed	R102.2 /// WBGene00011289	NM_069574	0
336	188863_s_at	0.504359	7.6126e-09	ZK792.4	ZK792.4b	ZK792.4	NM_001028448 /// NM_001028449	0
337	175614_at	0.504892	3.62159e-10	F14D12.4a	MEChanosensory abnormality	mec-2	NM_001029395 /// NM_001029396 /// NM_171691	0
338	180973_at	0.505401	2.73613e-09	F49F1.6	F49F1.6 /// status:Confirmed	F49F1.6 /// WBGene00018646	NM_068086	0
339	183527_s_at	0.505606	3.1124e-08	C14C6.5	C14C6.5 /// status:Confirmed	C14C6.5 /// WBGene00015759	NM_070837	0
340	178718_at	0.50602	3.3123e-09	T22A3.4	Temporarily Assigned Gene name	tag-237	NM_060371 /// NM_182049	0
341	188961_at	0.506062	0	DH11.1	DH11.1 /// glutaminase	glutaminase /// WBGene00008435	NM_063274	0
342	183187_at	0.50644	3.9014e-11	K10D11.1	Downstream Of DAF-16 (regulated by DAF-16) /// locus:dod-17	dod-17 /// WBGene00010745	NM_070085	0
343	179553_at	0.506578	0.00302633	F53F8.4	F53F8.4 /// status:Partially_confirmed	F53F8.4 /// WBGene00010001	NM_075596	0
344	190069_at	0.507377	6.47531e-14	ZK455.8	Organic Cation Transporter	39723	NM_001029821 /// NM_077498	0
345	177120_s_at	0.508142	0	CC4.2	Neuropeptide-Like Protein /// locus:nlp-15	nlp-15 /// WBGene00003753	NM_060877	0
346	173626_s_at	0.508554	2.10186e-07	F29G6.3c	F29G6.3c	F29G6.3	NM_001029443 /// NM_077521 /// NM_077522	0
347	180979_at	0.50876	2.36281e-07	F41E6.2	GRounDhog (hedgehog-like family) /// locus:grd-5	grd-5 /// WBGene00001694	NM_072822	0
348	181027_at	0.508821	0	Y42A5A.2	Y42A5A.2 /// locus:lact-8	WBGene00012777 /// Y42A5A.2	NM_073420	0
349	187990_s_at	0.509188	1.11443e-10	Y48B6A.8	abnormal ACEtylcholinesterase /// locus:ace-3	ace-3 /// WBGene00000037	NM_064562	0
350	171770_x_at	0.510125	8.53292e-14	W05B2.5	COLlagen /// locus:col-93	col-93 /// WBGene00000668	NM_067008	W05B2.5
351	172564_x_at	0.510338	5.29123e-09	F26A10.1	F26A10.1 /// status:Partially_confirmed	F26A10.1 /// WBGene00017813	NM_076888	0
352	189387_at	0.510662	6.75266e-09	T11B7.3	COLlagen	col-118	NM_069131	0
353	190877_at	0.510886	2.68199e-06	C07D10.4	Nematode AStacin protease /// locus:nas-7	nas-7 /// WBGene00003526	NM_063151	0
354	189459_at	0.511417	1.69711e-07	F32H5.4	F32H5.4 /// transport protein	F32H5.4 /// WBGene00009350	NM_073912	0
355	176743_s_at	0.511814	0.00160064	F56D6.1	C-type LECtin /// locus:clec-69 /// locus:clec-67	clec-67 /// clec-69 /// WBGene00018971 /// WBGene00044642	NM_001038328 /// NM_068036	0
356	193950_s_at	0.511944	1.35255e-11	Y18D10A.19A	FK506-Binding protein family /// locus:fkb-8	fkb-8 /// WBGene00001433	NM_001026554	0
357	188630_at	0.512337	0.000557167	C18E9.1	C18E9.1 /// locus:cal-2	calmodulin /// WBGene00000286	NM_063505	0
358	186127_at	0.51252	0.00020555	T14G12.3	Temporarily Assigned Gene name /// locus:tag-18	tag-18 /// WBGene00006408	NM_076241	T14G12.3
359	183473_at	0.512695	0	D2096.9	D2096.9 /// status:Partially_confirmed	D2096.9 /// WBGene00017076	NM_069023	0
360	184091_at	0.513029	6.7869e-11	C26F1.5	GRound-Like (grd related) /// locus:grl-10	grl-10 /// WBGene00001719	NM_072604	0
361	190962_s_at	0.513305	4.77534e-09	F37B1.8	Glutathione S-Transferase /// locus:gst-19	gst-19 /// WBGene00001767	NM_064463	0
362	172353_x_at	0.513506	5.92424e-15	C02E7.6	C02E7.6 /// status:Confirmed	C02E7.6 /// WBGene00015339	NM_071919	0
363	193728_at	0.513654	7.7178e-13	T03F7.1	Sodium:Neurotransmitter symporter Family /// locus:snf-11	snf-11 /// WBGene00004910	NM_073472	0
364	190886_at	0.51385	4.06905e-06	M88.1	M88.1 /// locus:ugt-62	UDP-glucuronosyltransferase /// WBGene00010904	NM_065517	0
365	174995_s_at	0.51442	3.83103e-08	C54A12.1	PaTched Related family /// locus:ptr-6	ptr-6 /// WBGene00004221	NM_062585	0
366	191347_at	0.514733	4.26078e-13	C46F11.1	UNCoordinated	unc-93	NM_001026047 /// NM_001026048	0
367	182304_s_at	0.515637	3.18676e-08	F28H1.4	F47B3.3 /// status:Predicted	F47B3.3 /// WBGene00018527	NM_058873	0
368	177880_at	0.515921	1.00158e-07	F46B3.7	F46B3.7 /// status:Partially_confirmed	F46B3.7 /// WBGene00009760	NM_075577	0
369	193051_at	0.516729	3.28157e-07	ZC374.2	ZC374.2 /// Fibronectin type III domain (4 domains)	WBGene00013872 /// ZC374.2	NM_077283	0
370	174646_at	0.516729	0.00216736	Y54F10AM.2a	mammalian FE65 Homolog	feh-1	NM_001027735 /// NM_001027736 /// NM_065177	0
371	186531_at	0.516954	6.4393e-10	Y37E11B.7	Y37E11B.7 /// status:Confirmed	WBGene00021379 /// Y37E11B.7	NM_067980	0
372	191646_at	0.518159	1.94481e-11	F53F4.5	Flavin-containing MonoOxygenase family /// locus:fmo-4	fmo-4 /// WBGene00001479	NM_073969	0
373	179860_at	0.51839	0.00181782	K04C2.5	K04C2.5 /// status:Partially_confirmed	K04C2.5 /// WBGene00019382	NM_066099	0
374	187973_s_at	0.518621	0	F22E12.4	EGg Laying defective	egl-9	NM_001028661 /// NM_001028662 /// NM_001028663 /// NM_001047640 /// NM_171533	F22E12.4
375	173783_at	0.519081	0.000372368	T16G12.1	T16G12.1 /// Aminopeptidase	Aminopeptidase /// WBGene00011803	NM_066829	T16G12.1
376	185862_at	0.519402	0	Y59A8B.20	Y59A8B.20 /// locus:lon-8	WBGene00013352 /// Y59A8B.20	NM_075119	Y59A8B.20
377	187996_s_at	0.519584	2.48634e-06	F28H7.3	F28H7.3 /// lipase	lipase /// WBGene00009237	NM_073342	0
378	176160_at	0.519928	9.069e-08	F09G8.9	F09G8.10 /// status:Partially_confirmed	F09G8.10 /// WBGene00044444	NM_001038266	0
379	190906_at	0.520621	2.06723e-06	Y5F2A.2	Y5F2A.2 /// locus:ttr-17	WBGene00012383 /// Y5F2A.2	NM_069660	0
380	182292_at	0.52066	4.24936e-11	Y87G2A.4	Aboc, EXpulsion defective /// locus:aex-6	aex-6 /// WBGene00000089	NM_060975	Y87G2A.4
381	183178_at	0.520975	0	T22E5.1	T22E5.1a	T22E5.1	NM_001047824 /// NM_001047825	0
382	188870_s_at	0.521017	8.85846e-12	ZC416.8B	UNCoordinated	unc-17	NM_001028431 /// NM_001028432	0
383	187901_s_at	0.52139	1.48201e-10	ZC13.4	Male ABnormal /// locus:mab-7	mab-7 /// WBGene00003104	NM_075773	0
384	188618_at	0.521598	8.86305e-08	Y46H3D.6	Nuclear Hormone Receptor family /// locus:nhr-237	nhr-237 /// WBGene00021610	NM_071059	0
385	176757_at	0.522013	1.42748e-08	C02F12.3	C02F12.3 /// status:Confirmed	C02F12.3 /// WBGene00015354	NM_076230	0
386	191275_at	0.522248	1.22967e-09	F32A5.3	F32A5.3 /// Serine carboxypeptidase	F32A5.3 /// WBGene00017969	NM_063108	F32A5.3
387	174337_at	0.522252	0.00182921	C52538	NADC (Na+-coupled dicarboxylate transporter) family	nac-3	NM_001027502 /// NM_181984	0
388	184026_at	0.52231	3.15928e-09	K05B2.5	Patterned Expression Site	pes-22	NM_001047801 /// NM_001047802 /// NM_001047803	0
389	183323_at	0.522572	0	K11C4.2	K11C4.2 /// status:Predicted	K11C4.2 /// WBGene00019643	NM_072349	0
390	192312_s_at	0.522716	1.26289e-05	T21C12.1	UNCoordinated	unc-49	NM_001027610 /// NM_001027611 /// NM_001027612 /// NM_001027613 /// NM_001027614 /// NM_001027615 /// NM_001027616 /// NM_001083178 /// NM_001083179	T21C12.1
391	182091_s_at	0.522785	3.16717e-07	T04A11.4	T04A11.1 /// T04A11.4 /// status:Predicted	T04A11.1 /// T04A11.4 /// WBGene00011416 /// WBGene00011419	NM_069984 /// NM_069987	0
392	185586_at	0.522912	0	K10F12.2	PhosphoLipase C Like	pll-1	NM_171059 /// NM_171060	0
393	177917_at	0.523038	1.99767e-06	C02D4.1	C02D4.1 /// locus:jud-4	C02D4.1 /// WBGene00007262	NM_078133	0
394	184051_at	0.523515	2.37949e-08	C26F1.1	---	---	---	0
395	185070_s_at	0.523534	0.000278265	C46G7.4B	Prion-like-(Q/N-rich)-domain-bearing protein	pqn-22	NM_068505 /// NM_068506 /// NM_068507	0
396	186819_s_at	0.523861	9.05611e-13	Y45G12C.3	F56A4.4 /// Y45G12C.3 /// status:Predicted	F56A4.4 /// WBGene00018912 /// WBGene00021566 /// Y45G12C.3	NM_071270 /// NM_071297	0
397	181919_at	0.523878	4.51271e-09	W05H12.1	W05H12.1 /// status:Confirmed	W05H12.1 /// WBGene00012289	NM_060960	W05H12.1
398	193409_at	0.52413	0	T04H1.6	LRP X(cross)-hybridizing /// locus:lrx-1	lrx-1 /// WBGene00003075	NM_073671	T04H1.6
399	179843_s_at	0.525038	5.55367e-10	Y70C5A.2	Y70C5A.2 /// status:Predicted	WBGene00013490 /// Y70C5A.2	NM_074803	0
400	193590_s_at	0.525191	0	T23G5.5	DopAmine transporter /// locus:dat-1	dat-1 /// WBGene00000934	NM_066642	0
401	192112_s_at	0.525815	0	C28H8.11	C28H8.11c	C28H8.11	NM_001047382 /// NM_065883 /// NM_181916	0
402	184448_at	0.526184	0	F41G3.10	---	---	---	0
403	179883_at	0.526383	0	F58H7.3	F58H7.3 /// locus:lgc-30	F58H7.3 /// WBGene00019069	NM_067614	0
404	193924_at	0.526406	0.00113857	ZK455.7	P-GlycoProtein related /// locus:pgp-3	pgp-3 /// WBGene00003997	NM_077500	0
405	182675_at	0.526603	4.28376e-08	Y4C6B.3	Y4C6B.3 /// status:Partially_confirmed	WBGene00021157 /// Y4C6B.3	NM_068382	0
406	186313_at	0.526728	1.16561e-14	Y49E10.18	Y49E10.18 /// status:Confirmed	WBGene00013037 /// Y49E10.18	NM_067222	0
407	175390_at	0.52685	4.78688e-13	AV200084	FMRF-Like Peptide /// locus:flp-16	flp-16 /// WBGene00001459	NM_001026920	0
408	178861_at	0.527092	0	K02D3.2	K02D3.2 /// status:Partially_confirmed	K02D3.2 /// WBGene00010505	NM_077892	0
409	187031_at	0.527243	9.39208e-05	F28H7.8	---	---	---	F28H7.8
410	185734_s_at	0.527423	5.92424e-15	T24A6.16	F40C5.1 /// status:Predicted /// status:Partially_confirmed	F40C5.1 /// WBGene00018228 /// WBGene00020753	NM_071604	0
411	187634_at	0.527699	0.000211787	B0303.11	B0303.11 /// status:Partially_confirmed	B0303.11 /// WBGene00015131	NM_066520	0
412	172292_x_at	0.527767	2.81286e-14	D2092.8	D2092.8 /// status:Confirmed	D2092.8 /// WBGene00017068	NM_059504	0
413	184268_s_at	0.52814	0	C46H11.9	PHAryngeal gland Toxin-related /// locus:phat-2	phat-2 /// WBGene00016733	NM_059108	0
414	179318_at	0.528147	4.64018e-05	F31D4.8	F31D4.8 /// status:Confirmed	F31D4.8 /// WBGene00009293	NM_075631	0
415	187493_at	0.528263	0	T28D9.3	T28D9.3b	T28D9.3	NM_001027206 /// NM_001027207 /// NM_001027208	0
416	189283_s_at	0.528483	7.02205e-05	C06B3.3	CYtochrome P450 family /// locus:cyp-35C1	cyp-35C1 /// WBGene00007362	NM_171550	C06B3.3
417	180128_at	0.528698	6.28311e-06	Y51H4A.8	Y51H4A.8 /// status:Confirmed	WBGene00013104 /// Y51H4A.8	NM_070564	0
418	176851_at	0.529118	3.98711e-09	Y40B10A.6	Y40B10A.6 /// status:Partially_confirmed	WBGene00021491 /// Y40B10A.6	NM_071157	0
419	190136_at	0.52953	2.24593e-07	K11D12.9	K11D12.9 /// zinc finger protein	K11D12.9 /// WBGene00019649	NM_071953	0
420	190094_s_at	0.529981	0	M02D8.4	M02D8.4a	M02D8.4	NM_001029628 /// NM_171746 /// NM_171747	0
421	188718_at	0.530058	3.52935e-06	F52A8.4	F52A8.4 /// locus:glb-18	F52A8.4 /// WBGene00009917	NM_059673	F52A8.4
422	188823_s_at	0.530256	2.75806e-07	T25C12.3	T25C12.3 /// EGF-repeats	EGF-repeats /// WBGene00012018	NM_077518	T25C12.3
423	172066_x_at	0.530769	3.80466e-10	C06E1.4	GLutamate Receptor family (AMPA) /// locus:glr-1	glr-1 /// WBGene00001612	NM_066486	0
424	175425_at	0.530821	3.45142e-10	C55C2.5a	Amino Acid Transporter	aat-5	NM_058601 /// NM_058602 /// NM_182011	0
425	188112_at	0.530943	0	F49E2.4	F49E2.4 /// locus:glb-17	Globin /// WBGene00009887	NM_077213	0
426	187769_at	0.53101	4.43729e-07	T28B4.1	T28B4.1c	T28B4.1	NM_001029760 /// NM_076707 /// NM_076708	0
427	182558_at	0.531106	0	Y38H6A.3	Y38H6A.3 /// status:Partially_confirmed	WBGene00012614 /// Y38H6A.3	NM_075520	0
428	193327_at	0.532049	2.2792e-05	F53B1.4	F53B1.4 /// thymidine diphosphoglucose 4,6-dehydratase	F53B1.4 /// WBGene00018737	NM_075989	0
429	191036_at	0.532141	6.3402e-13	F10F2.3	F10F2.3 /// locus:lips-3	F10F2.3 /// WBGene00008655	NM_065540	0
430	172218_x_at	0.532912	1.56829e-13	T20G5.7	Downstream Of DAF-16 (regulated by DAF-16) /// locus:dod-6	dod-6 /// WBGene00011869	NM_066856	0
431	190583_at	0.532978	1.99582e-06	F53B6.1	F53B6.1 /// locus:tsp-15	tetraspanin /// WBGene00006641	NM_060003	0
432	190145_s_at	0.533244	0	F32D8.4	F32D8.12b	F32D8.12	NM_001028701 /// NM_001028702 /// NM_001028703	F32D8.4
433	180431_at	0.53327	1.2797e-06	F40G12.6	F40G12.6 /// status:Partially_confirmed	F40G12.6 /// WBGene00009601	NM_074132	0
434	180227_at	0.53328	1.82054e-12	F21H7.10	F21H7.10 /// status:Partially_confirmed	F21H7.10 /// WBGene00009032	NM_074701	0
435	172726_x_at	0.533354	1.14226e-06	F55C10.2	F55C10.2 /// locus:col-155 /// locus:col-154	collagen /// WBGene00000727 /// WBGene00000728	NM_073485	F55C10.2
436	192325_s_at	0.533412	1.51111e-05	ZK512.6	EATing: abnormal pharyngeal pumping /// locus:eat-4	eat-4 /// WBGene00001135	NM_066622	0
437	173659_s_at	0.534063	0	C64169	C46A5.4 /// peroxidase	peroxidase /// WBGene00016700	NM_068871	0
438	177255_at	0.534627	2.78601e-11	M195.2	M195.2 /// status:Partially_confirmed	M195.2 /// WBGene00010948	NM_063359	0
439	185506_at	0.535084	6.33008e-07	F42A10.3	F42A10.3 /// status:Confirmed	F42A10.3 /// WBGene00018340	NM_065933	F42A10.3
440	180476_at	0.536253	0.000135736	K07E1.1	K07E1.1 /// status:Confirmed	K07E1.1 /// WBGene00019489	NM_062403	0
441	173686_s_at	0.536299	0	AV196114	Y7A9D.1 /// status:Confirmed	WBGene00012420 /// Y7A9D.1	NM_070550	0
442	188933_at	0.536665	4.34394e-07	T04A11.7	Serpentine Receptor, class U	sru-20	NM_001028183 /// NM_001028184	0
443	174410_at	0.537903	1.14093e-11	C30904	Y18H1A.9 /// status:Partially_confirmed	WBGene00021213 /// Y18H1A.9	NM_058375	0
444	190129_at	0.538002	1.79739e-05	F07A5.5	SUppressor of Elongation defect /// locus:sue-1	sue-1 /// WBGene00006306	NM_059682	0
445	179239_at	0.538233	0	F53H4.3	F53H4.3 /// status:Partially_confirmed	F53H4.3 /// WBGene00010008	NM_078210	0
446	180699_at	0.538307	9.41308e-05	F41A4.2	---	---	---	0
447	175263_at	0.538496	3.72753e-07	C34B4.3	C34B4.3 /// status:Partially_confirmed	C34B4.3 /// WBGene00007908	NM_001028525	0
448	194236_x_at	0.538923	1.29777e-07	C16H3.2	gaLECtin	lec-2	NM_001027018 /// NM_063764	0
449	190139_s_at	0.539398	1.24819e-07	E03H4.10	C-type LECtin /// locus:clec-17	clec-17 /// WBGene00008477	NM_060751	E03H4.10
450	175825_s_at	0.53942	0	C44E12.3	TWiK family of potassium channels	twk-17	NM_001029291 /// NM_001029292 /// NM_001029293 /// NM_001029294 /// NM_001029295 /// NM_001029296	0
451	191221_at	0.539627	1.30749e-12	R07B1.4	Glutathione S-Transferase /// locus:gst-36	gst-36 /// WBGene00001784	NM_077251	0
452	193062_s_at	0.540218	6.03167e-05	C27H6.1	AdaPTin or adaptin-related protein /// locus:unc-41	apt-10 /// WBGene00006777	NM_073165	C27H6.1
453	189744_s_at	0.540835	0	C01B4.6	C01B4.6 /// Y19D10A.16 /// status:Predicted /// aldose 1-epimerase	C01B4.6 /// WBGene00015270 /// WBGene00044734 /// Y19D10A.16	NM_001047724 /// NM_071283	0
454	181283_at	0.540932	0	F53A9.3	F53A9.3 /// status:Partially_confirmed	F53A9.3 /// WBGene00018726	NM_077071	0
455	181793_at	0.541255	0.00174823	C09E8.3	MoLTing defective /// locus:mlt-10	mlt-10 /// WBGene00015646	NM_061354	0
456	181803_at	0.541296	0	W03F8.8	G Protein, Alpha subunit /// locus:gpa-18	gpa-18 /// WBGene00020997	NM_068339	0
457	182967_at	0.541304	1.36132e-06	F18E9.2	Neuropeptide-Like Protein /// locus:nlp-7	nlp-7 /// WBGene00003745	NM_077055	0
458	180189_s_at	0.541387	1.11286e-13	T06A1.1	T06A1.1 /// status:Partially_confirmed	T06A1.1 /// WBGene00020277	NM_071132	0
459	187029_at	0.541446	7.84295e-05	C17H12.10	C17H12.10 /// status:Confirmed	C17H12.10 /// WBGene00015935	NM_068644	0
460	187538_at	0.541453	5.10226e-13	C09B8.1	Inositol Polyphosphate 5-Phosphatase /// locus:ipp-5	ipp-5 /// WBGene00002146	NM_076607	0
461	176660_s_at	0.541467	2.07385e-08	B0207.12A	altered AVeRmectin sensitivity	avr-14	NM_001025791 /// NM_001025792 /// NM_001025793	0
462	178038_at	0.54187	1.55529e-09	T23F6.1	T23F6.1 /// status:Confirmed	T23F6.1 /// WBGene00011949	NM_070028	0
463	181023_s_at	0.54222	4.59552e-08	T11F9.12	T11F9.12 /// status:Partially_confirmed	T11F9.12 /// WBGene00011713	NM_073515	0
464	175204_at	0.542719	4.38006e-05	AU113592	ZK829.3 /// status:Partially_confirmed	WBGene00014094 /// ZK829.3	NM_069863	0
465	186884_s_at	0.543343	0	VW02B12L.4	---	---	---	0
466	177412_at	0.543415	2.62089e-12	C54G4.5	C54G4.5 /// status:Confirmed	C54G4.5 /// WBGene00008315	NM_059799	0
467	190413_at	0.543416	2.66642e-06	F25G6.6	asparagiNyl tRNA Synthetase /// locus:nrs-2	nrs-2 /// WBGene00003816	NM_072803	0
468	185499_at	0.543797	0	D1007.13	D1007.13b	D1007.13	NM_001083130 /// NM_001083131	0
469	179669_at	0.543964	0	R08A2.5	R08A2.5 /// status:Partially_confirmed	R08A2.5 /// WBGene00011136	NM_074230	0
470	178189_at	0.544007	8.62019e-10	F28C6.5	F28C6.5 /// status:Partially_confirmed	F28C6.5 /// WBGene00009205	NM_063420	0
471	189711_at	0.544033	0.000303062	T28F2.3	Carbonic AnHydrase /// locus:cah-6	cah-6 /// WBGene00000284	NM_058788	0
472	193222_at	0.54405	9.27215e-10	ZC504.2	AcetylCholine Receptor /// locus:acr-8	acr-8 /// WBGene00000047	NM_077344	0
473	187162_s_at	0.544159	1.64271e-06	Y38A10A.2	Y38A10A.2 /// status:Partially_confirmed	WBGene00021389 /// Y38A10A.2	NM_072169	Y38A10A.2
474	189392_s_at	0.544903	0.000745426	F28B4.3	F28B4.3 /// EGF-like repeat	F28B4.3 /// WBGene00017892	NM_076150	0
475	188078_at	0.545053	0	F46B6.8	F46B6.8 /// lipase	lipase /// WBGene00009773	NM_073126	0
476	172207_x_at	0.545373	0.000664441	T06E4.9	T06E4.9 /// status:Partially_confirmed	T06E4.9 /// WBGene00011536	NM_073080	0
477	177247_at	0.545662	2.11256e-13	BE10.2	BE10.2 /// status:Partially_confirmed	BE10.2 /// WBGene00007210	NM_067263	0
478	175245_at	0.545784	0.00189381	F53F4.5	Flavin-containing MonoOxygenase family /// locus:fmo-4	fmo-4 /// WBGene00001479	NM_073969	0
479	192349_at	0.546343	5.30475e-05	F48F7.5	F48F7.5 /// Zinc finger, C2H2 type (2 domains)	F48F7.5 /// WBGene00009850	NM_077925	0
480	183802_at	0.546534	1.38632e-05	T05E7.4	T05E7.4 /// status:Partially_confirmed	T05E7.4 /// WBGene00020260	NM_059384	0
481	193357_at	0.54654	0	K08F4.4	GLutamate Transporter family /// locus:glt-3	glt-3 /// WBGene00001621	NM_069443	0
482	188188_s_at	0.546833	0	Y38F1A.3	PaTched Related family /// locus:ptr-18	ptr-18 /// WBGene00004232	NM_064360	0
483	175192_at	0.547441	9.87172e-11	C35A11.1	C35A11.1 /// status:Partially_confirmed	C35A11.1 /// WBGene00016428	NM_072030	0
484	179013_s_at	0.547575	2.30213e-13	T20D3.2	T20D3.2 /// status:Confirmed	T20D3.2 /// WBGene00011856	NM_069239	0
485	189735_at	0.547661	1.43792e-07	F52E1.7	Heat Shock Protein	hsp-17	NM_001028786 /// NM_001028787	0
486	181925_at	0.547743	0	Y9C2UA.1	Y9C2UA.1b	Y9C2UA.1	NM_063548 /// NM_182213	0
487	192250_at	0.547867	0	F52D10.6	F52D10.6 /// PH (pleckstrin homology) domain	F52D10.6 /// WBGene00009932	NM_077534	0
488	176675_at	0.547891	9.31818e-08	F43H9.4	F43H9.4 /// status:Confirmed	F43H9.4 /// WBGene00018400	NM_072667	0
489	191718_s_at	0.549443	5.45047e-12	C43C3.1	Intermediate Filament Protein, class E /// locus:ifp-1	ifp-1 /// WBGene00002067	NM_077227	0
490	172197_x_at	0.549659	0.00333923	W05B2.1	COLlagen /// locus:col-94 /// locus:col-92	col-92 /// col-94 /// WBGene00000667 /// WBGene00000669	NM_067007 /// NM_067009	W05B2.1
491	193464_s_at	0.549871	0	F35G2.4	Proline HYdroxylase /// locus:phy-2	phy-2 /// WBGene00004025	NM_069916	0
492	185494_at	0.549912	2.6196e-05	F42A10.6	F42A10.6 /// status:Confirmed	F42A10.6 /// WBGene00018342	NM_065939	F42A10.6
493	178188_at	0.550238	2.98673e-06	ZK512.9	GRound-Like (grd related) /// locus:grl-11	grl-11 /// WBGene00001720	NM_066619	0
494	176372_at	0.550444	6.82143e-07	Y72A10A.A	Y72A10A.1 /// status:Partially_confirmed	WBGene00022202 /// Y72A10A.1	NM_076629	0
495	185287_at	0.550625	0.00476429	Y53F4B.25	Y53F4B.25 /// status:Partially_confirmed	WBGene00013171 /// Y53F4B.25	NM_064710	0
496	178406_at	0.550717	3.93218e-09	M02G9.3	M02G9.3 /// status:Partially_confirmed	M02G9.3 /// WBGene00010832	NM_063820	0
497	186261_at	0.551017	0	Y71F9B.9	Y71F9B.9	Y71F9B.9	NM_058636	0
498	172209_x_at	0.551432	3.34917e-14	W05B2.5	COLlagen /// locus:col-93	col-93 /// WBGene00000668	NM_067008	W05B2.5
499	189544_at	0.551458	0.000377583	F57F5.1	F57F5.1 /// cysteine protease	F57F5.1 /// WBGene00010204	NM_073610	F57F5.1
500	190301_s_at	0.551536	0	C05E11.5	AMmonium Transporter homolog /// locus:amt-4	amt-4 /// WBGene00000136	NM_076382	0
501	186289_at	0.551988	2.09956e-07	F55G1.14	F55G1.15 /// status:Partially_confirmed	F55G1.15 /// WBGene00018907	NM_068808	0
502	188121_s_at	0.55213	0	F46G10.5	PaTched Related family /// locus:ptr-24	ptr-24 /// WBGene00004238	NM_077821	0
503	175781_s_at	0.552416	1.43737e-12	E01H11.1d	Protein Kinase C	pkc-2	NM_001029345 /// NM_001029346 /// NM_001029347	0
504	177428_at	0.552668	5.92424e-15	F58G6.3	F58G6.7 /// F58G6.3 /// status:Predicted /// status:Confirmed	F58G6.3 /// F58G6.7 /// WBGene00010274 /// WBGene00010277	NM_069312 /// NM_069313	0
505	188705_s_at	0.552947	2.07328e-09	T06D8.10	T06D8.10 /// peroxidase	peroxidase /// WBGene00011530	NM_064006	0
506	181152_at	0.553107	1.28837e-07	T08A9.7	---	---	---	0
507	177188_at	0.553153	3.09964e-07	Y73B6BL.C	Y73B6BL.26 /// locus:lgc-10	WBGene00022247 /// Y73B6BL.26	NM_068584	0
508	180741_at	0.553235	1.2089e-12	F36H9.5	F36H9.5 /// status:Partially_confirmed	F36H9.5 /// WBGene00018113	NM_071102	0
509	193255_at	0.553262	3.2417e-11	T04F3.1	T04F3.1 /// 1-aminocyclopropane-1-carboxylate synthase	T04F3.1 /// WBGene00011436	NM_073562	0
510	193324_at	0.553609	1.48308e-09	F25H5.1A	Temporarily Assigned Gene name	tag-15	NM_001026236 /// NM_001026237 /// NM_001026238 /// NM_001026239 /// NM_001030056 /// NM_001030057	0
511	179223_at	0.553676	4.0916e-10	F33C8.4	F33C8.4 /// status:Partially_confirmed	F33C8.4 /// WBGene00009358	NM_078045	0
512	192048_at	0.554089	3.42085e-10	C27C12.7	Dipeptidyl Peptidase Four (IV) family /// locus:dpf-2	dpf-2 /// WBGene00001055	NM_078060	0
513	181191_at	0.554106	0.000673095	Y48B6A.3	XRN (mouse/S. cerevisiae) ribonuclease related /// locus:xrn-2	WBGene00006964 /// xrn-2	NM_064557	Y48B6A.3
514	187868_s_at	0.554122	0	C06E1.4	GLutamate Receptor family (AMPA) /// locus:glr-1	glr-1 /// WBGene00001612	NM_066486	0
515	190822_s_at	0.554383	0	R07B1.3	R07B1.3 /// membrane glycoprotein	R07B1.3 /// WBGene00011076	NM_077250	0
516	189731_at	0.554401	2.95239e-10	F25C8.4	F25C8.4 /// AMP-binding enzymes	F25C8.4 /// WBGene00009106	NM_075634	0
517	179858_at	0.554861	2.18116e-07	C49C8.5	C49C8.5 /// status:Confirmed	C49C8.5 /// WBGene00016769	NM_069080	0
518	190646_s_at	0.555123	1.45085e-10	F18E3.7	F18E3.7b	F18E3.7	NM_072507 /// NM_182319	0
519	189929_at	0.555836	1.34614e-07	C50D2.2	C50D2.2 /// amino acid permease	C50D2.2 /// WBGene00016806	NM_061261	0
520	181343_at	0.556168	1.40815e-08	C17F4.3	C17F4.3 /// status:Confirmed	C17F4.3 /// WBGene00015911	NM_062085	0
521	173572_s_at	0.556203	7.77369e-11	CEC9441	T05H10.3 /// status:Confirmed	T05H10.3 /// WBGene00011508	NM_063287	0
522	190878_at	0.556427	0	F46A9.3	TWiK family of potassium channels	twk-29	NM_001026296 /// NM_001026297	0
523	187885_at	0.556682	5.32515e-07	C02D5.1	C02D5.1 /// Isovaleryl-CoA dehydrogenase	C02D5.1 /// WBGene00015335	NM_066484	0
524	189738_at	0.557697	6.68904e-05	F40E10.3	CalSeQuestrin /// locus:csq-1	csq-1 /// WBGene00000822	NM_078037	0
525	192134_at	0.558106	5.46989e-10	T05A10.4	T05A10.4 /// SCP-like extracellular Proteins	T05A10.4 /// WBGene00011461	NM_077402	0
526	193836_s_at	0.558465	4.53078e-07	W04E12.8	C-type LECtin /// locus:clec-50	clec-50 /// WBGene00012253	NM_075429	0
527	188550_at	0.558723	1.56829e-13	T20G5.6	UNCoordinated /// locus:unc-47	unc-47 /// WBGene00006783	NM_066854	0
528	171914_x_at	0.559071	2.39367e-11	F36F12.1	F36F12.1 /// status:Partially_confirmed	F36F12.1 /// WBGene00018092	NM_071170	0
529	181034_at	0.55944	0	Y9C9A.8	Y9C9A.8 /// status:Predicted	WBGene00021178 /// Y9C9A.8	NM_068275	0
530	193711_s_at	0.559654	4.04212e-07	C41C4.5	UNCoordinated	unc-105	NM_063301	0
531	182723_at	0.559659	5.32732e-08	E04F6.6	E04F6.6 /// status:Confirmed	E04F6.6 /// WBGene00017126	NM_063094	0
532	175777_at	0.559674	0.000633136	W07E11.3	FMRF-Like Peptide	flp-2	NM_001029774 /// NM_001029775	0
533	186108_at	0.559928	6.71233e-06	Y57G11A.4	---	---	---	0
534	180726_s_at	0.559928	1.74024e-10	F44D12.2	F44D12.2 /// status:Confirmed	F44D12.2 /// WBGene00009679	NM_069405	0
535	174619_at	0.56029	0.00227969	F45G2.2a	F45G2.2a	F45G2.2	NM_001027419 /// NM_001027420	0
536	173570_s_at	0.560299	0	C55100	F17C8.6 /// Novel Channel type/putative Nematode CAlcium channel /// locus:nca-2 /// status:Predicted	F17C8.6 /// nca-2 /// WBGene00003558 /// WBGene00008911	NM_065573 /// NM_065653	0
537	181216_s_at	0.560553	0	Y53H1B.2	Y53H1B.2 /// status:Partially_confirmed	WBGene00013181 /// Y53H1B.2	NM_060498	0
538	180758_at	0.561025	0.00011814	T23E7.4	---	---	---	0
539	193589_at	0.561047	8.77245e-12	C44C1.3	Neuronal Calcium Sensor family /// locus:ncs-1	ncs-1 /// WBGene00003563	NM_075785	0
540	192815_s_at	0.561108	2.11509e-09	C55A6.1	C55A6.12 /// status:Predicted	C55A6.12 /// WBGene00044019	NM_001028571	0
541	191206_s_at	0.561385	1.47085e-06	T02E9.3	T02E9.3 /// G-protein coupled receptor	T02E9.3 /// WBGene00011382	NM_073483	0
542	181259_at	0.56155	0	B0218.6	C-type LECtin /// locus:clec-51	clec-51 /// WBGene00015050	NM_068968	B0218.6
543	179194_at	0.561763	1.13397e-07	W07G4.5	W07G4.5a	W07G4.5	NM_001047711 /// NM_001047712	0
544	190837_at	0.562016	0	F40F9.9	AQuaPorin or aquaglyceroporin related /// locus:aqp-4	aqp-4 /// WBGene00000172	NM_073111	F40F9.9
545	183239_at	0.562213	8.61819e-05	ZC513.2	ZC513.2 /// status:Partially_confirmed	WBGene00022627 /// ZC513.2	NM_072674	0
546	180744_at	0.56242	4.40331e-07	F22F7.6	F22F7.6 /// status:Partially_confirmed	F22F7.6 /// WBGene00017723	NM_071174	0
547	185826_at	0.562547	1.32379e-07	T03F1.11	T03F1.11 /// status:Confirmed	T03F1.11 /// WBGene00020192	NM_058840	0
548	193321_at	0.562581	1.49233e-06	R04E5.10	Intermediate Filament, D	ifd-1	NM_001029659 /// NM_001029660	0
549	180535_at	0.562823	0.000584602	C03G5.7	FMRF-Like Peptide /// locus:flp-5	flp-5 /// WBGene00001448	NM_077044	0
550	175770_s_at	0.563353	1.71655e-14	K02G10.4	FMRF-Like Peptide	flp-11	NM_001029581 /// NM_001029582 /// NM_001029583	0
551	185764_s_at	0.563701	1.16561e-14	F33D4.6B	F33D4.6b	F33D4.6	NM_068859 /// NM_068860	0
552	190663_s_at	0.564026	5.58757e-06	T27E9.9	T27E9.9 /// locus:acc-4	T27E9.9 /// WBGene00012099	NM_067388	0
553	192849_s_at	0.564242	1.62761e-05	F52H3.7	gaLECtin	lec-2	NM_001027018 /// NM_063764	F52H3.7
554	192106_at	0.564392	1.69826e-08	C34C6.3	C34C6.3 /// EGF receptor/notch-like protein	C34C6.3 /// WBGene00007916	NM_063444	0
555	185412_at	0.565143	1.72402e-12	T22B11.2	T22B11.2 /// status:Partially_confirmed	T22B11.2 /// WBGene00020676	NM_068214	0
556	173252_s_at	0.565443	9.09304e-10	C68597	Neuropeptide-Like Protein /// locus:nlp-33	nlp-33 /// WBGene00003771	NM_073433	0
557	190697_at	0.5656	3.26709e-08	K03E6.3	Neuronal Calcium Sensor family /// locus:ncs-3	ncs-3 /// WBGene00003565	NM_075800	0
558	181565_at	0.56563	0.000364316	F56D6.2	C-type LECtin /// locus:clec-67	clec-67 /// WBGene00018971	NM_068036	F56D6.2
559	193473_s_at	0.566386	0.000423555	F38E11.7	WaRThog (hedgehog-like family) /// locus:wrt-3	WBGene00006949 /// wrt-3	NM_069272	0
560	190270_at	0.566705	2.54055e-05	T21D12.12	T21D12.12 /// protease inhibitor	T21D12.12 /// WBGene00020651	NM_067491	0
561	189494_at	0.567349	0	Y38C9B.1	CYtochrome P450 family /// locus:cyp-29A3	cyp-29A3 /// WBGene00021412	NM_070729	0
562	172061_x_at	0.567397	1.18442e-06	T21C12.1	UNCoordinated	unc-49	NM_001027610 /// NM_001027611 /// NM_001027612 /// NM_001027613 /// NM_001027614 /// NM_001027615 /// NM_001027616 /// NM_001083178 /// NM_001083179	T21C12.1
563	172570_x_at	0.567623	1.30033e-07	Y51A2D.14	Y51A2D.14 /// status:Confirmed	WBGene00013081 /// Y51A2D.14	NM_075232	0
564	190295_at	0.567845	9.94866e-10	T23D8.2	T23D8.2 /// locus:tsp-7	tetraspanin /// WBGene00006633	NM_060235	0
565	172385_x_at	0.568092	0	F41G3.1	F41G3.1 /// status:Confirmed	F41G3.1 /// WBGene00018298	NM_062984	0
566	192607_at	0.568734	1.30098e-05	T07F10.4	T07F10.4a	T07F10.4	NM_001047697 /// NR_003174	0
567	176651_s_at	0.569661	1.39654e-07	R09G11.1	SUPpressor /// locus:sup-10	sup-10 /// WBGene00006319	NM_078434	0
568	181142_at	0.569691	4.19828e-05	B0034.1	B0034.1 /// status:Partially_confirmed	B0034.1 /// WBGene00015002	NM_062791	0
569	177555_at	0.56981	1.14852e-06	F09B9.4	F09B9.4 /// status:Confirmed	F09B9.4 /// WBGene00008603	NM_077303	0
570	184863_s_at	0.569942	0	C32H11.12	Downstream Of DAF-16 (regulated by DAF-16) /// locus:dod-24	dod-24 /// WBGene00007875	NM_070073	0
571	175995_at	0.570207	6.70031e-08	ZK112.1	Prolyl Carboxy Peptidase like /// locus:pcp-1	pcp-1 /// WBGene00003956	NM_066287	0
572	191700_s_at	0.570415	9.08579e-06	B0545.1C	TPA (tetradecanoyl phorbol acetate) resistant	tpa-1	NM_067459 /// NM_067460	0
573	188304_at	0.571093	6.2643e-08	F47G4.7	SAM Decarboxylase /// locus:smd-1	smd-1 /// WBGene00004875	NM_061047	0
574	176539_at	0.571195	6.46874e-09	Y102A11A.B	Y102A11A.7 /// status:Partially_confirmed	WBGene00022417 /// Y102A11A.7	NM_075975	0
575	185438_at	0.571254	5.25986e-07	Y113G7A.5	Y113G7A.5 /// locus:lgc-55	WBGene00013746 /// Y113G7A.5	NM_075469	0
576	178343_s_at	0.571293	1.96402e-13	F58G1.5	F58G1.5 /// locus:lips-9	F58G1.5 /// WBGene00010267	NM_064355	0
577	182747_at	0.571358	9.8355e-05	R08E5.3	R08E5.3 /// status:Confirmed	R08E5.3 /// WBGene00019963	NM_071644	0
578	176888_at	0.571658	0	Y73E7A.E	ComPleXin (synaptic protein) homolog /// locus:cpx-1	cpx-1 /// WBGene00022271	NM_058467	0
579	172753_x_at	0.571798	6.11619e-06	F55C10.3	F55C10.2 /// F55C10.3 /// locus:col-155 /// locus:col-154	collagen /// WBGene00000727 /// WBGene00000728	NM_073485 /// NM_073487	F55C10.3
580	188019_at	0.572418	5.92424e-15	Y39E4B.8	2 (Zwei) IG-domain protein /// locus:zig-8	WBGene00006985 /// zig-8	NM_067313	Y39E4B.8
581	173388_s_at	0.573082	2.11814e-05	CE014	F09B12.3 /// status:Partially_confirmed	F09B12.3 /// WBGene00008607	NM_078108	0
582	191021_at	0.573179	2.58238e-06	C10C6.2	Neuropeptide Receptor family /// locus:npr-3	npr-3 /// WBGene00007006	NM_069761	0
583	174815_at	0.573182	1.90181e-07	B0240.3	abnormal DAuer Formation /// locus:daf-11	daf-11 /// WBGene00000907	NM_073559	0
584	177686_at	0.573214	6.97046e-08	F33A8.2	Neuropeptide-Like Protein /// locus:nlp-18	nlp-18 /// WBGene00003756	NM_063964	0
585	175300_s_at	0.573822	0.00208726	AU115348	C11D9.1 /// status:Partially_confirmed	C11D9.1 /// WBGene00015704	NM_058966	0
586	183120_at	0.573831	5.56936e-08	C06G1.1	C06G1.1	C06G1.1	NM_078288	0
587	172243_x_at	0.573937	6.34449e-06	Y41E3.5	R102.2	R102.2	NM_069574	0
588	176073_at	0.573986	3.96721e-09	ZK370.6	ZK370.6 /// status:Partially_confirmed	WBGene00022720 /// ZK370.6	NM_066528	0
589	184254_at	0.574255	3.09392e-09	C46H11.7	C46H11.7 /// status:Partially_confirmed	C46H11.7 /// WBGene00016731	NM_059106	0
590	188404_at	0.574339	6.8754e-08	W06B11.4	W06B11.4 /// locus:hog-1	warthog /// WBGene00001984	NM_076581	0
591	183314_at	0.574785	8.10501e-10	C29F5.1	C29F5.1 /// status:Confirmed	C29F5.1 /// WBGene00016210	NM_062866	0
592	176272_at	0.574837	1.16561e-14	Y69A2AR.D	NeuroGeNin /// locus:ngn-1	ngn-1 /// WBGene00003595	NM_067835	0
593	176568_at	0.574855	0	Y97E10AR.1	Y97E10AR.1 /// status:Partially_confirmed	WBGene00022396 /// Y97E10AR.1	NM_072657	0
594	174643_at	0.575346	0.000644842	C34E11.2	C34E11.2 /// status:Partially_confirmed	C34E11.2 /// WBGene00007935	NM_077573	0
595	187509_at	0.575586	0	B0280.7	B0280.7 /// status:Confirmed	B0280.7 /// WBGene00015103	NM_066152	0
596	174153_at	0.575595	2.70044e-08	C58915	INneXin	inx-19	NM_058582 /// NM_182064	0
597	173664_at	0.576003	5.04714e-08	ZC13.4	Male ABnormal /// locus:mab-7	mab-7 /// WBGene00003104	NM_075773	0
598	172540_x_at	0.576261	1.65427e-08	C44E12.3	TWiK family of potassium channels	twk-17	NM_001029291 /// NM_001029292 /// NM_001029293 /// NM_001029294 /// NM_001029295 /// NM_001029296	0
599	186715_at	0.57627	2.78276e-05	F46C5.2	F46C5.2 /// status:Confirmed	F46C5.2 /// WBGene00009779	NM_063480	0
600	188328_at	0.576387	0.00213189	C37H5.1	C37H5.1 /// locus:nex-4	annexin /// WBGene00003591	NM_071899	0
601	179830_at	0.576669	3.55297e-10	F01D5.10	F01D5.10 /// status:Partially_confirmed	F01D5.10 /// WBGene00008500	NM_064539	F01D5.10
602	182330_s_at	0.576676	5.20623e-10	Y37A1A.2	Y37A1A.2 /// status:Partially_confirmed	WBGene00012535 /// Y37A1A.2	NM_070275	0
603	182671_at	0.576988	0	F12D9.1	F12D9.1a	F12D9.1	NM_001029384 /// NM_001029385	0
604	188607_at	0.577037	0	ZK1058.6	ZK1058.6 /// locus:nit-1	Nitrilase /// WBGene00014206	NM_065390	ZK1058.6
605	189169_s_at	0.577486	0.000182279	H24K24.5	Flavin-containing MonoOxygenase family /// locus:fmo-5	fmo-5 /// WBGene00001480	NM_070951	H24K24.5
606	191404_at	0.577537	6.09647e-06	F43H9.2	Serine Palmitoyl Transferase famiLy	sptl-2	NM_072663 /// NM_072664	0
607	193574_at	0.578116	1.35707e-08	C04F12.8	C04F12.8 /// Dual specificity phosphatase, catalytic domain	C04F12.8 /// WBGene00007302	NM_060179	0
608	192275_s_at	0.578631	8.59239e-05	T04D3.3	PhosphoDiEsterase /// locus:pde-1	pde-1 /// WBGene00011433	NM_060942	T04D3.3
609	189646_at	0.578767	5.57757e-09	K09C4.5	K09C4.5 /// sugar transporter	K09C4.5 /// WBGene00019550	NM_076164	0
610	193419_at	0.578837	2.57707e-05	F35B12.1	F35B12.9 /// status:Confirmed	F35B12.9 /// WBGene00009388	NM_073539	0
611	173030_at	0.579135	3.70646e-13	C31818	BE10.2 /// status:Partially_confirmed	BE10.2 /// WBGene00007210	NM_067263	0
612	191522_s_at	0.579175	0	C32E12.3	Osmotic Stress Resistant /// locus:osr-1	osr-1 /// WBGene00016329	NM_059144	0
613	192127_s_at	0.579466	2.2186e-07	T04A8.13	T04A8.13 /// neurofilament triplet M protein	T04A8.13 /// WBGene00011414	NM_065566	0
614	175960_s_at	0.579995	1.53161e-07	R13A5.9	R13A5.9 /// status:Partially_confirmed	R13A5.9 /// WBGene00020051	NM_066261	0
615	173518_s_at	0.580213	0.000158748	C69682	COLlagen /// locus:col-113	col-113 /// WBGene00000687	NM_068722	0
616	188977_s_at	0.580308	0	D1014.1	D1014.1 /// locus:sul-2	arylsulfatase /// WBGene00006309	NM_072701	0
617	187722_at	0.580441	8.82959e-05	K01C8.4	Tyrosin DeCarboxylase	tdc-1	NM_063342 /// NM_063343	0
618	189207_at	0.580656	0.000204329	C28H8.6	Temporarily Assigned Gene name	tag-327	NM_001026014 /// NM_001026015	0
619	192110_at	0.580893	2.3695e-09	Y75B8A.5	Y75B8A.5 /// Leucine Rich Repeat (2 copies)	WBGene00013542 /// Y75B8A.5	NM_067177	0
620	180895_at	0.581497	1.60797e-12	K10G6.2	K10G6.2 /// locus:dos-2	K10G6.2 /// WBGene00019640	NM_062302	0
621	182745_at	0.581499	5.31417e-08	T05B4.8	T05B4.8 /// status:Predicted	T05B4.8 /// WBGene00020239	NM_071744	0
622	187900_at	0.582215	0	K09E4.5	GUstatory Receptor family /// locus:gur-4	gur-4 /// WBGene00001805	NM_064546	0
623	181524_at	0.582393	0.000330887	T28B4.4	T28B4.4 /// status:Confirmed	T28B4.4 /// WBGene00020887	NM_076710	0
624	189600_at	0.583068	2.62034e-05	F17C8.2	COLlagen /// locus:col-89	col-89 /// WBGene00000664	NM_065574	0
625	174255_s_at	0.583227	3.99373e-06	C35341	ZK1010.8 /// status:Partially_confirmed	WBGene00014181 /// ZK1010.8	NM_067300	0
626	174958_at	0.583272	0.00100987	C52A11	---	---	---	0
627	187353_s_at	0.583322	0.000391797	Y110A2AL.8	PaTChed family	ptc-3	NM_061982 /// NM_061983	0
628	184562_at	0.583362	1.16561e-14	C18A11.2	C18A11.2 /// status:Partially_confirmed	C18A11.2 /// WBGene00015948	NM_076956	0
629	185547_at	0.583522	0	C01B12.7	C01B12.7	C01B12.7	NM_061236	0
630	181635_at	0.583583	2.37733e-10	F55G11.2	F55G11.2 /// status:Confirmed	F55G11.2 /// WBGene00010123	NM_070082	0
631	193425_at	0.583664	3.83173e-08	ZC506.4	Metabotropic GLutamate receptor family	mgl-1	NM_077273	0
632	174661_s_at	0.583825	5.6203e-08	T19A5.3b	T19A5.3b	T19A5.3	NM_001028971 /// NM_001028972	0
633	185424_s_at	0.584001	0.00031393	F33D4.6A	F33D4.6b	F33D4.6	NM_068859 /// NM_068860	0
634	181275_at	0.584043	2.50682e-05	T23H2.4	T23H2.4 /// status:Partially_confirmed	T23H2.4 /// WBGene00020743	NM_059455	0
635	186969_at	0.584088	0	Y116A8C.29	Y116A8C.29 /// status:Partially_confirmed	WBGene00013806 /// Y116A8C.29	NM_070629	0
636	182506_at	0.584569	0	F58G11.4	F58G11.4 /// status:Predicted	F58G11.4 /// WBGene00010282	NM_073984	0
637	178575_at	0.585007	0	W07G4.1	W07G4.1 /// status:Partially_confirmed	W07G4.1 /// WBGene00012335	NM_073856	0
638	187666_at	0.585393	0	F47D12.3	F47D12.3 /// status:Predicted	F47D12.3 /// WBGene00018560	NM_065980	0
639	180835_at	0.585736	0.00464421	Y43F8B.1	Y43F8B.1a	Y43F8B.1	NM_001047727 /// NM_075397 /// NM_182402	0
640	193936_at	0.585963	3.13234e-05	T03G6.3	T03G6.3 /// plasma cell membrane protein and phosphodiesterase I (weak)	T03G6.3 /// WBGene00020195	NM_076069	0
641	173815_s_at	0.586687	0.000106238	AV195231	TropoNin T	tnt-3	NM_076936 /// NM_076937 /// NM_171736	0
642	172043_x_at	0.587277	2.55662e-06	F52H3.7	gaLECtin	lec-2	NM_001027018 /// NM_063764	F52H3.7
643	181831_s_at	0.587422	2.91038e-06	F54D5.15	F54D5.15c	F54D5.15	NM_001027028 /// NM_001027029 /// NM_001027030	F54D5.15
644	187424_s_at	0.587556	2.59335e-06	C45G9.6	C45G9.6b	C45G9.6	NM_171110 /// NM_171111	0
645	179283_at	0.588043	3.12866e-08	C46E1.1	C46E1.1 /// status:Confirmed	C46E1.1 /// WBGene00008115	NM_078155	0
646	190121_s_at	0.588067	1.50641e-06	T25B6.2	T25B6.2 /// zinc metalloprotease	T25B6.2 /// WBGene00020788	NM_077127	0
647	180814_s_at	0.588392	7.68453e-13	F09B12.3	F09B12.3 /// status:Partially_confirmed	F09B12.3 /// WBGene00008607	NM_078108	0
648	176360_at	0.588424	0	R13A5.10	R13A5.10 /// status:Partially_confirmed	R13A5.10 /// WBGene00020052	NM_066262	0
649	181258_at	0.588485	0	F16F9.3	F16F9.3	F16F9.3	NM_077035	0
650	193660_at	0.588548	0.00231638	R10H10.3	R10H10.3 /// CUB domain, von Willebrand factor type A domain	R10H10.3 /// WBGene00011222	NM_069517	0
651	182626_at	0.588734	0.000118314	F08F3.4	---	---	---	0
652	171901_x_at	0.588886	9.42336e-05	W04C9.1	HAlF transporter (PGP related) /// locus:haf-4	haf-4 /// WBGene00001814	NM_001026495	W04C9.1
653	176845_s_at	0.588902	3.3023e-08	Y19D10A.7	F56A4.9 /// Y19D10A.7 /// status:Predicted	F56A4.9 /// WBGene00018917 /// WBGene00021222 /// Y19D10A.7	NM_071248 /// NM_071274	0
654	178757_at	0.588961	1.22497e-06	F19H8.4	F19H8.4 /// status:Confirmed	F19H8.4 /// WBGene00008964	NM_064637	0
655	187260_s_at	0.589007	2.64487e-06	ZK1320.2	ZK1320.2 /// status:Confirmed	WBGene00014252 /// ZK1320.2	NM_063682	0
656	188212_at	0.589161	0	T20H4.1	OSMotic avoidance abnormal /// locus:osm-10	osm-10 /// WBGene00003890	NM_066197	0
657	181683_at	0.589314	2.49119e-09	M03E7.2	M03E7.2 /// status:Confirmed	M03E7.2 /// WBGene00019754	NM_072082	M03E7.2
658	183911_at	0.5897	1.09464e-11	T19A5.3	T19A5.3b	T19A5.3	NM_001028971 /// NM_001028972	0
659	172588_x_at	0.589711	6.13234e-09	C26F1.10	FMRF-Like Peptide /// locus:flp-21	flp-21 /// WBGene00001464	NM_072610	0
660	185343_at	0.590477	1.62506e-12	T28C12.6	T28C12.6 /// status:Predicted	T28C12.6 /// WBGene00020893	NM_072217	0
661	176826_at	0.590953	0	Y40B10A.2	Y40B10A.2 /// status:Confirmed	WBGene00021487 /// Y40B10A.2	NM_071159	Y40B10A.2
662	178928_s_at	0.590977	2.34854e-06	F39B2.8	F39B2.8 /// status:Partially_confirmed	F39B2.8 /// WBGene00009558	NM_061171	F39B2.8
663	194163_s_at	0.591668	1.34122e-06	AV178482	Chondroitin ProteoGlycan /// locus:cpg-2	cpg-2 /// WBGene00015102	NM_066150	0
664	181817_s_at	0.591683	1.71655e-14	C32E8.9	C32E8.9 /// status:Confirmed	C32E8.9 /// WBGene00016325	NM_058821	C32E8.9
665	188626_at	0.591819	1.41341e-05	C15A11.3	Suppressor Of Lurcher movement defect /// locus:sol-1	sol-1 /// WBGene00004944	NM_059687	0
666	176812_at	0.591929	2.11579e-05	F47D12.1	G-protein-linked Acetylcholine Receptor	gar-2	NM_001027422 /// NM_001027423 /// NM_001027424 /// NM_001027425 /// NM_001027426	0
667	190563_at	0.59206	7.50615e-14	F39D8.3	---	---	---	0
668	194060_s_at	0.592307	5.28398e-08	T01D3.6a	T01D3.6a	T01D3.6	NM_073993 /// NM_073994	0
669	181972_at	0.592383	4.6097e-06	W05E7.1	GRounDhog (hedgehog-like family) /// locus:grd-3	grd-3 /// WBGene00001692	NM_067945	0
670	174481_at	0.592451	0	C52424	C45G9.6b	C45G9.6	NM_171110 /// NM_171111	0
671	181158_s_at	0.59283	0	T07H6.5	T07H6.5 /// status:Partially_confirmed	T07H6.5 /// WBGene00020332	NM_076652	0
672	193354_s_at	0.592903	5.05908e-12	Y48A6A.1	2 (Zwei) IG-domain protein /// locus:zig-5	WBGene00006982 /// zig-5	NM_067004	Y48A6A.1
673	177281_at	0.592928	1.28625e-06	ZK6.6	ZK6.6	ZK6.6	NM_070785	0
674	184784_at	0.593012	2.05286e-05	C14A11.5	C14A11.5 /// status:Partially_confirmed	C14A11.5 /// WBGene00015750	NM_076087	0
675	193729_at	0.593147	7.44732e-10	Y45F10B.10	QUInine non-avoider /// locus:qui-1	qui-1 /// WBGene00004265	NM_070212	0
676	183759_at	0.593459	2.92281e-05	Y38F1A.9	One IG domain /// locus:oig-2	oig-2 /// WBGene00003860	NM_064366	0
677	188108_at	0.593472	5.91538e-06	Y48B6A.9	Homolog of Odr-2(Two) /// locus:hot-7	hot-7 /// WBGene00001992	NM_064563	0
678	184255_at	0.593682	5.47703e-08	C46H11.8	---	---	---	0
679	180727_at	0.593687	2.43539e-06	F49F1.5	F49F1.5 /// status:Confirmed	F49F1.5 /// WBGene00018645	NM_068085	0
680	182198_at	0.593766	6.36155e-09	T16H5.1	INneXin	inx-19	NM_058582 /// NM_182064	0
681	174748_at	0.594126	7.63824e-06	T06D8.1a	T06D8.1a	T06D8.1	NM_063997 /// NM_182244	0
682	187026_s_at	0.594258	0.00242439	Y39A3CL.6	PDGF/VEGF growth factor related /// locus:pvf-1	pvf-1 /// WBGene00004249	NM_065060	Y39A3CL.6
683	192432_at	0.594334	0	C39E9.4	C39E9.4 /// locus:scl-6	C39E9.4 /// WBGene00008028	NM_070107	0
684	181138_at	0.594474	0	F54F12.2	F54F12.2	F54F12.2	NM_067307	F54F12.2
685	187209_at	0.594476	0.00310792	C02C2.5	C02C2.5 /// status:Partially_confirmed	C02C2.5 /// WBGene00015334	NM_066311	0
686	188292_at	0.594539	4.09224e-11	M142.2	M142.2 /// locus:cut-6	cuticulin /// WBGene00000853	NM_066999	0
687	187393_at	0.594548	0	B0361.4	B0361.4 /// status:Partially_confirmed	B0361.4 /// WBGene00015158	NM_066199	B0361.4
688	188240_at	0.59493	4.7624e-05	C54A12.1	PaTched Related family /// locus:ptr-6	ptr-6 /// WBGene00004221	NM_062585	0
689	181520_at	0.594946	1.16561e-14	W07A12.7	Regulator of HYpoxia-inducible factor (hif-1) /// locus:rhy-1	rhy-1 /// WBGene00012324	NM_063553	0
690	180340_at	0.595108	1.06448e-06	C09E7.3	One IG domain /// locus:oig-1	oig-1 /// WBGene00003859	NM_066038	0
691	173820_s_at	0.595465	1.11912e-06	K07C5.5	K07C5.5 /// locus:ceeh-2	hydrolase /// WBGene00010628	NM_073261	0
692	188451_s_at	0.595868	1.71655e-14	F22B5.3	F22B5.3 /// locus:cut-3	cuticulin /// WBGene00009041	NM_063379	0
693	179554_at	0.596049	9.70276e-08	F44F4.1	F44F4.1 /// status:Partially_confirmed	F44F4.1 /// WBGene00009700	NM_063939	0
694	178789_at	0.596301	0	F25B3.2	F25B3.2 /// status:Partially_confirmed	F25B3.2 /// WBGene00009099	NM_073071	0
695	175449_s_at	0.596326	0	Y38E10A.14	Y38E10A.14 /// status:Confirmed	WBGene00012592 /// Y38E10A.14	NM_064296	0
696	192559_s_at	0.596791	3.83599e-06	F35C5.8	C-type LECtin /// locus:clec-65	clec-65 /// WBGene00009396	NM_064344	0
697	182484_at	0.596907	0	F35C11.1	Neuropeptide-Like Protein /// locus:nlp-5	nlp-5 /// WBGene00003743	NM_063334	0
698	188353_s_at	0.597057	0.000469549	C05E11.8	FMRF-Like Peptide	flp-12	NM_076388	0
699	181748_at	0.597572	1.71655e-14	F34D6.4	F34D6.4 /// locus:set-11	F34D6.4 /// WBGene00018023	NM_061933	0
700	177873_at	0.597799	8.35943e-11	F21D9.4	F21D9.4 /// status:Partially_confirmed	F21D9.4 /// WBGene00009018	NM_075344	0
701	181140_at	0.597965	0	T19D2.3	T19D2.3 /// status:Partially_confirmed	T19D2.3 /// WBGene00020568	NM_076281	0
702	175347_s_at	0.598047	0.00110875	W04C9.1	HAlF transporter (PGP related) /// locus:haf-4	haf-4 /// WBGene00001814	NM_001026495	W04C9.1
703	189097_at	0.598534	2.44061e-09	C52B9.1	Choline Kinase A	cka-2	NM_001029309 /// NM_001029310	0
704	186341_at	0.598655	2.19509e-07	Y71D11A.5	Y71D11A.5 /// locus:lgc-46	WBGene00022106 /// Y71D11A.5	NM_064937	0
705	173769_s_at	0.598903	0	M176.8	M176.8 /// chitinase	chitinase /// WBGene00010945	NM_063617	0
706	179746_at	0.599151	1.00138e-08	F58H7.1	F58H7.1 /// status:Partially_confirmed	F58H7.1 /// WBGene00019067	NM_067615	0
707	192597_at	0.59921	1.38931e-08	ZC196.7	GLutamate Receptor family (AMPA) /// locus:glr-5	glr-5 /// WBGene00001616	NM_072843	0
708	175561_s_at	0.599382	2.60782e-07	B0350.2	UNCoordinated	unc-44	NM_001026095 /// NM_001026096 /// NM_001026097 /// NM_001026098 /// NM_068497 /// NM_068500 /// NM_171907	B0350.2
709	176600_s_at	0.599594	0	K10B3.9	Mitochondrial ATPase Inhibitor family /// GPD (glyceraldehyde 3-phosphate dehydrogenase) /// locus:gpd-2 /// locus:mai-1	gpd-2 /// mai-1 /// WBGene00001684 /// WBGene00003124	NM_076134 /// NM_076135	K10B3.9
710	183103_at	0.599777	0	F25E5.2	F25E5.2 /// status:Partially_confirmed	F25E5.2 /// WBGene00017783	NM_072516	0
711	174563_at	0.599868	0.00121496	C52065	Transcribed locus, strongly similar to NP_500630.1 Ribosomal Protein, Large subunit family member (rpl-20) [Caenorhabditis elegans]	---	---	0
712	175211_at	0.600021	0.00146057	C13B9.4c	C13B9.4c	C13B9.4	NM_001025999 /// NM_001026000 /// NM_001026001	0
713	189869_at	0.600089	0	F56C11.6	F56C11.6a	carboxylesterases	NM_058287 /// NM_182061	F56C11.6
714	184183_s_at	0.600157	8.63845e-11	R04B3.3	R04B3.3 /// status:Partially_confirmed	R04B3.3 /// WBGene00019868	NM_076048	0
715	189278_s_at	0.600748	0	T21D11.1	T21D11.1 /// zinc protease	T21D11.1 /// WBGene00020646	NM_066198	0
716	183653_at	0.600821	2.25089e-07	F41D9.2	F41D9.2	F41D9.2	NM_077021	0
717	190880_at	0.601169	0.000127384	F36A2.4	TWiK family of potassium channels /// locus:twk-30	twk-30 /// WBGene00006682	NM_059980	0
718	189565_at	0.60118	1.29285e-05	T23H2.2	SyNapTotagmin /// locus:snt-4	snt-4 /// WBGene00004924	NM_059452	0
719	182249_at	0.601509	2.03288e-06	C47D2.1	C47D2.1 /// status:Partially_confirmed	C47D2.1 /// WBGene00016738	NM_076984	0
720	183970_at	0.601597	0.00207251	T04C12.3	T04C12.3 /// status:Confirmed	T04C12.3 /// WBGene00011428	NM_073415	0
721	180678_at	0.601785	0	F08G12.8	F08G12.8 /// status:Partially_confirmed	F08G12.8 /// WBGene00008589	NM_077491	0
722	193975_at	0.60184	0.000361214	Y43C5A.2	Y43C5A.2 /// Fibrinogen beta and gamma chains, C-terminal globular domain	WBGene00012782 /// Y43C5A.2	NM_069482	0
723	189608_at	0.602064	4.25703e-07	F46F2.2	protein KINase	kin-20	NM_001029498 /// NM_001029499 /// NM_078132 /// NM_182447	0
724	191173_at	0.602086	0.000635329	F57B7.1	F57B7.1a	F57B7.1	NM_171541 /// NM_171542	0
725	182812_at	0.602535	1.06422e-07	F22F4.1	F22F4.1 /// status:Confirmed	F22F4.1 /// WBGene00017716	NM_076603	0
726	187525_s_at	0.603073	6.83635e-06	B0280.5	Chondroitin ProteoGlycan /// locus:cpg-2	cpg-2 /// WBGene00015102	NM_066150	B0280.5
727	186814_at	0.603126	2.27319e-14	R07B1.6	R07B1.6 /// status:Predicted	R07B1.6 /// WBGene00011078	NM_077253	0
728	173837_s_at	0.603286	0.0003166	D2023.1	miscRNA	D2023.1	NR_003166 /// NR_003167 /// NR_003168	0
729	191213_at	0.603337	0	F35B12.6	Temporarily Assigned Gene name /// locus:tag-290	tag-290 /// WBGene00009386	NM_073544	0
730	192855_at	0.60348	0.00029799	F12F3.1	EXPulsion defective (defecation)	exp-2	NM_001028618 /// NM_001028619 /// NM_001028620 /// NM_001028621	0
731	174464_at	0.603511	1.70642e-06	C51668	Y97E10AR.1 /// status:Partially_confirmed	WBGene00022396 /// Y97E10AR.1	NM_072657	0
732	190760_at	0.60354	9.50569e-13	B0395.2	B0395.2 /// Sterol O-acyltransferase	B0395.2 /// WBGene00007174	NM_078222	0
733	188814_s_at	0.603737	0	F08C6.7	UNCoordinated /// locus:unc-98	unc-98 /// WBGene00006827	NM_076883	0
734	189802_s_at	0.604205	0	R11F4.1	R11F4.1 /// Glycerol kinase	R11F4.1 /// WBGene00020007	NM_062320	0
735	193411_s_at	0.604253	0.00036291	F25H5.1B	Temporarily Assigned Gene name	tag-15	NM_001026236 /// NM_001026237 /// NM_001026238 /// NM_001026239 /// NM_001030056 /// NM_001030057	0
736	174855_at	0.604412	4.57842e-10	F25H5.1	Temporarily Assigned Gene name	tag-15	NM_001026236 /// NM_001026237 /// NM_001026238 /// NM_001026239 /// NM_001030056 /// NM_001030057	F25H5.1
737	176672_at	0.604442	2.00499e-06	W08G11.1	W08G11.1 /// status:Partially_confirmed	W08G11.1 /// WBGene00012346	NM_074731	0
738	183363_at	0.604497	8.11196e-09	ZC513.1	ZC513.1 /// status:Partially_confirmed	WBGene00022626 /// ZC513.1	NM_072675	0
739	173625_s_at	0.604562	0.00307071	F08A10.1d	F08A10.1d	F08A10.1	NM_001025916 /// NM_059833 /// NM_181991 /// NM_181992	0
740	183190_at	0.604814	3.66299e-11	C54E4.5	C54E4.5 /// status:Predicted	C54E4.5 /// WBGene00016920	NM_067769	0
741	175745_at	0.604866	0.000225937	C17C3.4	INSulin related /// locus:ins-1	ins-1 /// WBGene00002084	NM_069525	0
742	176573_s_at	0.604959	1.01712e-05	T01C8.7	MEChanosensory abnormality /// locus:mec-4	mec-4 /// WBGene00003168	NM_078311	0
743	189187_at	0.605213	4.20217e-05	F39D8.4	F39D8.4 /// locus:nas-13	metalloprotease /// WBGene00003532	NM_078148	0
744	191725_s_at	0.605301	7.97101e-07	K11D9.3	K11D9.3 /// Sugar (and other) transporter	K11D9.3 /// WBGene00010772	NM_066981	0
745	176311_at	0.605307	3.48799e-05	K08D12.4	K08D12.4 /// status:Partially_confirmed	K08D12.4 /// WBGene00019538	NM_067723	0
746	177942_at	0.605554	1.9919e-05	F33A8.7	F33A8.7 /// status:Confirmed	F33A8.7 /// WBGene00009355	NM_063963	0
747	177131_s_at	0.605855	5.13156e-05	Y19D10B.A	Y19D10B.7 /// F15E11.13 /// status:Partially_confirmed /// status:Predicted	F15E11.13 /// WBGene00017499 /// WBGene00021236 /// Y19D10B.7	NM_071236 /// NM_071240	0
748	174232_at	0.605895	0.00018882	C36598	T06F4.1a	T06F4.1	NM_076292 /// NM_076293	0
749	174420_at	0.605928	1.54687e-07	C56886	F29C6.1a	F29C6.1	NM_001047195 /// NM_001047196	0
750	177060_s_at	0.606217	0.00114518	Y46C8AL.H	C-type LECtin /// locus:clec-72	clec-72 /// WBGene00021583	NM_068041	0
751	189818_at	0.606352	4.96831e-07	K08F8.1	K08F8.1a	K08F8.1	NM_001027067 /// NM_001027068 /// NM_001027069 /// NM_063459 /// NM_182125	K08F8.1
752	193377_at	0.606518	0	F57A8.4	F57A8.4 /// 7 transmembrane receptor (rhodopsin family)	F57A8.4 /// WBGene00010179	NM_073182	0
753	175141_at	0.60669	3.01699e-10	C35E7.11	C35E7.11 /// status:Confirmed	C35E7.11 /// WBGene00016463	NM_060434	0
754	181410_s_at	0.606931	1.54042e-05	F26G1.5	F26G1.5 /// status:Partially_confirmed	F26G1.5 /// WBGene00017841	NM_062455	0
755	191998_at	0.607102	4.0133e-05	F55H2.1	SOD (superoxide dismutase) /// locus:sod-4	sod-4 /// WBGene00004933	NM_066690	F55H2.1
756	175120_at	0.607206	0.000229353	AV203160	---	---	---	0
757	194157_s_at	0.607419	8.99352e-08	F53B6.8	F53B6.8 /// locus:fipr-26	F53B6.8 /// WBGene00009963	NM_060005	0
758	191999_s_at	0.607527	2.54006e-05	K03E6.5	UNCoordinated	unc-1	NM_075801	0
759	191339_at	0.607636	0	T08A9.3	T08A9.3 /// locus:sng-1	synaptogyrin /// WBGene00004912	NM_076838	0
760	183684_at	0.607643	1.65291e-08	K03E5.1	K03E5.1 /// status:Predicted	K03E5.1 /// WBGene00019360	NM_058758	K03E5.1
761	188412_at	0.607778	5.21602e-06	C42D4.2	C42D4.2 /// esterase	esterase /// WBGene00016595	NM_068732	0
762	185402_at	0.607855	2.17336e-05	W02C12.2	---	---	---	0
763	175708_s_at	0.608031	1.15609e-05	B0218.6	gaLECtin /// locus:lec-5	lec-5 /// WBGene00002268	NM_062762	B0218.6
764	175545_at	0.608168	3.49908e-08	AV176402	---	---	---	0
765	172060_x_at	0.608233	0	C15B12.5a	G-protein-linked Acetylcholine Receptor	gar-1	NM_001029230 /// NM_001029231 /// NM_001029232	0
766	179344_at	0.608598	2.56985e-06	F38H4.3	F38H4.3 /// status:Partially_confirmed	F38H4.3 /// WBGene00009547	NM_069840	0
767	187460_at	0.608624	0.00100381	ZK381.2	ZK381.2 /// status:Partially_confirmed	WBGene00022725 /// ZK381.2	NM_068674	0
768	192555_s_at	0.608639	2.10582e-07	VW02B12L.1	Vacuolar H ATPase /// locus:vha-6	vha-6 /// WBGene00006915	NM_064035	0
769	192328_at	0.609013	1.21655e-06	Y42A5A.4	Y42A5A.4 /// Eukaryotic protein kinase domain	WBGene00012779 /// Y42A5A.4	NM_073422	0
770	190941_at	0.609047	2.4221e-08	F57B10.3	F57B10.3a	F57B10.3	NM_059495 /// NM_182051	F57B10.3
771	185608_at	0.609243	4.19877e-06	H03E18.1	H03E18.1 /// status:Partially_confirmed	H03E18.1 /// WBGene00019148	NM_077042	0
772	174628_s_at	0.609901	2.95397e-06	H03E18.1	H03E18.1 /// status:Partially_confirmed	H03E18.1 /// WBGene00019148	NM_077042	0
773	188394_at	0.60997	1.09486e-06	F57H12.2	UNCoordinated /// locus:unc-24	unc-24 /// WBGene00006761	NM_068934	0
774	175837_s_at	0.610006	0	F42A10.4a	Elongation Factor Kinase	efk-1	NM_001027401 /// NM_001027402	0
775	191988_s_at	0.610208	3.33318e-06	K09A9.6	K09A9.6	K09A9.6	NM_078167	0
776	180882_s_at	0.610432	1.1365e-09	F18C5.5	F18C5.5 /// status:Confirmed	F18C5.5 /// WBGene00017560	NM_062925	0
777	188068_at	0.610448	0.000604167	F37A8.4	Neuropeptide-Like Protein /// locus:nlp-10	nlp-10 /// WBGene00003748	NM_065394	0
778	188610_at	0.610532	1.09644e-12	Y46H3D.7	Nuclear Hormone Receptor family /// locus:nhr-238	nhr-238 /// WBGene00021611	NM_071060	0
779	189017_at	0.610588	1.52689e-09	F30F8.2	F30F8.2 /// glutaminase	glutaminase /// WBGene00009271	NM_059761	0
780	188359_at	0.610647	0	R173.3	R173.3 /// esterase	esterase /// WBGene00020125	NM_076786	0
781	173890_at	0.611262	1.96266e-05	EH360547.1	AdaPTin or adaptin-related protein /// locus:unc-41	apt-10 /// WBGene00006777	NM_073165	0
782	173151_s_at	0.611356	0.000666159	C17C3.1d	C17C3.1d	C17C3.1	NM_001047278 /// NM_062674 /// NM_062675 /// NM_062676 /// NM_062678	0
783	173919_s_at	0.611395	6.60459e-05	C56A3.2	C56A3.2 /// locus:ttr-44	C56A3.2 /// WBGene00008341	NM_073951	0
784	172957_s_at	0.611528	9.98829e-05	K09A9.6	K09A9.6	K09A9.6	NM_078167	0
785	184238_at	0.611762	1.39007e-07	F49E10.4	F49E10.4a	F49E10.4	NM_171693 /// NM_171694	0
786	191691_at	0.612042	7.19047e-07	C40H1.5	C40H1.5 /// locus:ttr-5	C40H1.5 /// WBGene00008040	NM_066653	0
787	173576_at	0.61232	1.94685e-07	ZK180.5b	ZK180.5b	ZK180.5	NM_171321 /// NM_171905 /// NM_171906	0
788	189271_s_at	0.61247	5.55617e-07	C29A12.4	GLIoTactin (Drosophila neuroligin-like) homolog /// locus:nrx-1	nrx-1 /// WBGene00007799	NM_073366	C29A12.4
789	193604_at	0.612511	0.000201704	C08F11.8	UDP-GlucuronosylTransferase /// locus:ugt-22	ugt-22 /// WBGene00007455	NM_070232	0
790	182082_at	0.612556	3.83103e-08	C49A1.10	C49A1.10 /// status:Partially_confirmed	C49A1.10 /// WBGene00008191	NM_061085	0
791	178334_at	0.612568	0.000164462	F08G5.3	F08G5.3a	F08G5.3	NM_001027949 /// NM_001027950	F08G5.3
792	190720_at	0.612621	0	ZK970.1	ZK970.1a	ZK970.1	NM_001027368 /// NM_001027369	0
793	175199_at	0.612664	4.00144e-05	T10B5.4	T10B5.4 /// status:Partially_confirmed	T10B5.4 /// WBGene00020390	NM_071120	T10B5.4
794	192997_s_at	0.612692	3.30548e-08	F54F2.1	F54F2.1 /// locus:pat-2	F54F2.1 /// WBGene00003929	NM_066547	0
795	192521_at	0.612839	4.21028e-05	F35H10.4	Vacuolar H ATPase /// locus:vha-5	vha-5 /// WBGene00006914	NM_068998	0
796	190991_at	0.613144	2.41724e-09	R05G6.6	GLutamate Transporter family /// locus:glt-6	glt-6 /// WBGene00001624	NM_068809	R05G6.6
797	183745_at	0.613378	2.3325e-07	F09F7.1	F09F7.1 /// status:Partially_confirmed	F09F7.1 /// WBGene00017299	NM_065794	0
798	189616_at	0.613457	0	F25G6.7	F25G6.7b	F25G6.7	NM_001028677 /// NM_001028678	0
799	187485_at	0.613485	1.61896e-07	B0563.6	B0563.6a	B0563.6	NM_171750 /// NM_171967	0
800	177092_at	0.613506	0.00465405	Y46C8AL.K	C-type LECtin /// locus:clec-74	clec-74 /// WBGene00021585	NM_068045	0
801	178788_s_at	0.613955	0.00183411	F45B8.3	F45B8.3 /// status:Confirmed	F45B8.3 /// WBGene00009720	NM_078080	F45B8.3
802	176834_at	0.614327	3.22993e-05	Y40B10A.1	Lipid Binding Protein	lbp-9	NM_001038422 /// NM_001038423	Y40B10A.1
803	175760_at	0.61465	3.98038e-05	F56H11.1a	F56H11.1a	fibrulin-1D	NM_001028065 /// NM_001028066 /// NM_069293	0
804	177516_at	0.614723	0.00116538	T21C9.9	T21C9.9 /// status:Confirmed	T21C9.9 /// WBGene00011895	NM_073318	0
805	188035_at	0.614905	0.00451532	K07A12.6	Homolog of Odr-2(Two) /// locus:hot-5	hot-5 /// WBGene00001990	NM_059948	0
806	176327_s_at	0.614936	0	Y47D7A.5	GRound-Like (grd related) /// locus:grl-5	grl-5 /// WBGene00001714	NM_071815	0
807	183859_at	0.615126	0.000100617	F13H10.1	F13H10.1 /// status:Partially_confirmed	F13H10.1 /// WBGene00008773	NM_069649	0
808	181046_s_at	0.615147	0.0024523	T08A9.9	---	---	---	T08A9.9
809	172023_x_at	0.615192	2.4646e-09	F20C5.2b	F20C5.2b	kinesin	NM_001027968 /// NM_171407	0
810	181722_s_at	0.615205	2.45925e-10	T01D1.4	T01D1.4 /// status:Confirmed	T01D1.4 /// WBGene00020149	NM_061275	0
811	183733_at	0.615751	7.90648e-07	F44C8.7	F44C8.7 /// status:Confirmed	F44C8.7 /// WBGene00018414	NM_071203	0
812	190931_s_at	0.616028	0	F14H8.1	Oxysterol Binding protein (OSBP) Related /// locus:obr-2	obr-2 /// WBGene00008832	NM_074294	0
813	185425_at	0.616439	3.98443e-05	Y38E10A.5	C-type LECtin /// locus:clec-4	clec-4 /// WBGene00012583	NM_064287	0
814	176663_s_at	0.616603	6.81105e-06	B0350.2A	UNCoordinated	unc-44	NM_001026095 /// NM_001026096 /// NM_001026097 /// NM_001026098 /// NM_068497 /// NM_068500 /// NM_171907	0
815	187245_s_at	0.616771	1.67919e-10	ZK1320.3	ZK1320.3 /// status:Confirmed	WBGene00014253 /// ZK1320.3	NM_063683	0
816	177040_at	0.616964	9.17195e-07	Y34B4A.D	Y34B4A.4b	Y34B4A.4	NM_001029787 /// NM_001029788	0
817	185226_at	0.616989	7.05603e-05	C37C3.11	C37C3.11 /// status:Partially_confirmed	C37C3.11 /// WBGene00016503	NM_072626	0
818	178465_at	0.617121	7.02965e-08	C08B6.2	C08B6.11 /// status:Confirmed	C08B6.11 /// WBGene00007431	NM_171526	0
819	189892_at	0.617215	0	F58B4.1	Nematode AStacin protease	nas-31	NM_001028822 /// NM_001028823	0
820	193961_at	0.61725	1.46529e-10	B0207.3	G Protein, Alpha subunit	gpa-14	NM_001025794 /// NM_001025795	0
821	175307_s_at	0.617595	5.53306e-05	W01B11.6a	W01B11.6a	W01B11.6	NM_058738 /// NR_002350	0
822	184855_at	0.617764	0	T23B12.8	T23B12.8	T23B12.8	NM_072782	0
823	172872_x_at	0.618134	9.45461e-08	T23F2.3	T23F2.3 /// blt101 protein-barley	T23F2.3 /// WBGene00020736	NM_076533	0
824	183484_at	0.618205	0	ZK470.1	ZK470.1 /// status:Partially_confirmed	WBGene00022744 /// ZK470.1	NM_076307	0
825	178771_at	0.618763	4.34134e-05	F59C6.3	F59C6.3 /// F59C6.14a /// status:Predicted	F59C6.14 /// F59C6.3 /// WBGene00010324	NM_001047204 /// NM_001047205 /// NM_060353	0
826	189272_at	0.619129	0.00272697	R09A8.4	COLlagen /// locus:col-182	col-182 /// WBGene00000755	NM_077709	0
827	175723_at	0.619495	9.10864e-06	T22B7.1a	EGg Laying defective	egl-13	NM_001029747 /// NM_001029748 /// NM_001029749 /// NM_001029750	0
828	183124_at	0.619606	0.00250837	K10C2.5	GRound-Like (grd related) /// locus:grl-6	grl-6 /// WBGene00001715	NM_076683	0
829	179689_at	0.619923	4.32827e-05	F35A5.4	F35A5.4 /// status:Confirmed	F35A5.4 /// WBGene00018026	NM_076256	0
830	181671_s_at	0.620003	0.000614161	F56C9.7	F56C9.7 /// status:Confirmed	F56C9.7 /// WBGene00018951	NM_066211	0
831	182808_s_at	0.620133	0.000187428	F55B11.4	F55B11.4 /// status:Confirmed	F55B11.4 /// WBGene00010086	NM_070349	0
832	193307_at	0.62015	1.27975e-10	Y38H6C.8	Y38H6C.8 /// Lectin C-type domain short and long forms	WBGene00012621 /// Y38H6C.8	NM_075550	0
833	194083_s_at	0.620194	0.000644842	T25E12.4A	T25E12.4a	T25E12.4	NM_074838 /// NM_074839	0
834	189246_at	0.620261	4.17508e-05	T04F3.4	---	---	---	0
835	183134_at	0.620495	5.64199e-09	C11D2.5	Novel Channel type/putative Nematode CAlcium channel	nca-1	NM_068525 /// NM_068526 /// NM_171352 /// NM_171353	0
836	177815_s_at	0.620674	4.73221e-07	E01G4.3	E01G4.3 /// status:Confirmed	E01G4.3 /// WBGene00008446	NM_064433	E01G4.3
837	190995_at	0.620985	9.3244e-13	F01F1.6	ALdehyde deHydrogenase /// locus:alh-9	alh-9 /// WBGene00000115	NM_065862	F01F1.6
838	182989_at	0.621286	3.02864e-05	Y22F5A.4	LYSozyme /// locus:lys-1	lys-1 /// WBGene00003090	NM_073241	0
839	192956_at	0.621721	5.81912e-07	F11G11.3	Glutathione S-Transferase /// locus:gst-6	gst-6 /// WBGene00001754	NM_062481	0
840	188932_at	0.621993	0	D1054.8	D1054.8 /// dehydrogenase	dehydrogenase /// WBGene00008375	NM_073354	0
841	192447_at	0.622018	7.90245e-08	4R79.1	Nematode AStacin protease	nas-6	NM_001047437 /// NM_001047438	0
842	189110_at	0.622152	5.98566e-06	F31E3.2	F31E3.2a	F31E3.2	NM_001027386 /// NM_001027387 /// NM_066121	0
843	181555_at	0.622238	6.37204e-09	B0496.7	B0496.7 /// locus:valv-1	B0496.7 /// WBGene00015216	NM_068786	0
844	182919_at	0.622329	0.000384294	F59B1.2	F59B1.2 /// status:Confirmed	F59B1.2 /// WBGene00019097	NM_071619	0
845	173197_at	0.622496	0.000847748	C03C10.1	Protein KINase	kin-1	NM_061204 /// NM_061205 /// NM_170958 /// NM_170959 /// NM_170960 /// NM_170961 /// NM_170962 /// NM_170963 /// NM_170964 /// NM_170965 /// NM_170966 /// NM_170967 /// NM_170968	C03C10.1
846	193679_s_at	0.622506	0.000110737	H01A20.1	Nuclear Hormone Receptor family /// locus:nhr-3	nhr-3 /// WBGene00003602	NM_078022	H01A20.1
847	184683_at	0.622563	1.75979e-05	F46G11.1	F46G11.1 /// status:Partially_confirmed	F46G11.1 /// WBGene00018514	NM_076572	0
848	180913_at	0.622706	4.21405e-05	F32A5.5	AQuaPorin or aquaglyceroporin related	aqp-1	NM_063109 /// NM_182133	F32A5.5
849	175444_at	0.622819	0.000319335	C42C1.7	C42C1.7 /// status:Partially_confirmed	C42C1.7 /// WBGene00016585	NM_069941	C42C1.7
850	175687_at	0.623069	0	K10B3.7	Mitochondrial ATPase Inhibitor family /// locus:mai-1	mai-1 /// WBGene00003124	NM_076135	0
851	193885_at	0.623103	1.6104e-07	B0393.5	B0393.5 /// EGF-like aspartic acid and asparagine hydroxylation sites	B0393.5 /// WBGene00007170	NM_065581	0
852	186861_s_at	0.623411	4.11677e-07	Y38C1BA.2	SyNapsiN	snn-1	NM_171276 /// NM_171277	0
853	190009_at	0.624051	0	F49E12.10	F49E12.10 /// ERG-3 like protein	F49E12.10 /// WBGene00009903	NM_063363	0
854	172248_x_at	0.62407	1.00132e-05	T20G5.8	T20G5.8 /// status:Confirmed	T20G5.8 /// WBGene00011870	NM_066857	0
855	176410_at	0.624444	5.58139e-11	C30F12.5	C30F12.5 /// status:Partially_confirmed	C30F12.5 /// WBGene00016264	NM_059590	C30F12.5
856	171756_x_at	0.624856	4.69227e-05	W05B2.6	COLlagen /// locus:col-94 /// locus:col-92	col-92 /// col-94 /// WBGene00000667 /// WBGene00000669	NM_067007 /// NM_067009	W05B2.6
857	174764_at	0.625316	4.4265e-06	C54G4.1a	RSK-pNinety (RSK-p90 kinase) homolog	rskn-2	NM_001047180 /// NM_001047181	0
858	175911_at	0.62548	1.18926e-08	C30A5.6	C30A5.6 /// status:Predicted	C30A5.6 /// WBGene00016240	NM_066391	0
859	178820_at	0.625515	6.12568e-05	F54D5.4	F54D5.4 /// status:Confirmed	F54D5.4 /// WBGene00010050	NM_064071	0
860	171827_x_at	0.625532	0.000451795	C58877	Conserved Cystein/Glycine domain protein /// locus:ccg-1	ccg-1 /// WBGene00000370	NM_070441	0
861	188012_s_at	0.626004	6.6784e-09	Y47G6A.21	Y47G6A.21 /// Y47G6A.22 /// status:Confirmed	WBGene00021646 /// WBGene00021647 /// Y47G6A.21 /// Y47G6A.22	NM_001026593 /// NM_001026594	0
862	191521_s_at	0.626099	0.0030662	F26A3.4	F26A3.4 /// protein-tyrosine phosphatase	F26A3.4 /// WBGene00009142	NM_059732	F26A3.4
863	183773_at	0.626134	2.27319e-14	K12B6.4	K12B6.4 /// status:Partially_confirmed	K12B6.4 /// WBGene00019669	NM_072204	0
864	174940_at	0.62617	0.00358142	F32A5.2a	F32A5.2a	Peroxidase	NM_063110 /// NM_063111	0
865	192218_at	0.626306	9.10915e-05	C54G4.1	RSK-pNinety (RSK-p90 kinase) homolog	rskn-2	NM_001047180 /// NM_001047181	0
866	191828_at	0.626461	0.000126826	R08E3.1	R08E3.1a	R08E3.1	NM_001029675 /// NM_001029676	0
867	179022_at	0.626497	0.000406954	C50F4.1	C50F4.1 /// status:Partially_confirmed	C50F4.1 /// WBGene00008229	NM_073054	0
868	181171_at	0.626757	2.55711e-07	C31H2.1	---	---	---	0
869	190616_at	0.627018	1.70482e-06	R12C12.1	R12C12.1a	R12C12.1	NM_062808 /// NM_182132	0
870	189502_at	0.627313	1.56719e-06	F07H5.2	F07H5.2 /// locus:sgn-1	gamma-sarcoglycan /// WBGene00004790	NM_063466	0
871	178131_at	0.627344	2.24672e-07	T16G1.2	T16G1.2 /// status:Partially_confirmed	T16G1.2 /// WBGene00011796	NM_073831	0
872	189681_at	0.627629	1.73886e-08	F45E10.2	F45E10.2a	F45E10.2	NM_001027002 /// NM_001027003	0
873	183755_s_at	0.627756	0.0022562	F46C8.8	F46C8.8 /// status:Confirmed	F46C8.8 /// WBGene00018487	NM_076877	0
874	184684_at	0.627871	3.6497e-06	Y53F4B.27	Y53F4B.27a	Y53F4B.27	NM_001027296 /// NM_001027297	0
875	180401_at	0.628145	0.00031138	F22F7.7	F22F7.7 /// status:Partially_confirmed	F22F7.7 /// WBGene00017724	NM_071177	0
876	193398_s_at	0.628302	2.40507e-10	T01H8.1B	RSK-pNinety (RSK-p90 kinase) homolog	rskn-1	NM_001026431 /// NM_001026432 /// NM_059918 /// NM_059919	0
877	174315_at	0.628365	2.17074e-06	C58309	Y65B4BL.7 /// status:Partially_confirmed	WBGene00022039 /// Y65B4BL.7	NM_058342	0
878	188123_at	0.628421	1.95012e-06	B0035.13	B0035.13 /// lipase	lipase /// WBGene00007112	NM_069722	0
879	173685_s_at	0.628542	0.000199806	M60.6	M60.6 /// status:Partially_confirmed	M60.6 /// WBGene00019781	NM_076992	0
880	188390_at	0.628669	0.000176768	F56C11.2	PaTched Related family /// locus:ptr-11	ptr-11 /// WBGene00004225	NM_058286	0
881	178566_at	0.628822	1.87552e-06	F26A3.6	F26A3.6 /// locus:del-3	F26A3.6 /// WBGene00009144	NM_059734	0
882	173738_at	0.628957	4.37204e-06	F47B10.8	F47B10.8 /// status:Partially_confirmed	F47B10.8 /// WBGene00009819	NM_077422	0
883	177598_at	0.628963	2.1177e-05	T26C5.4	T26C5.4 /// status:Predicted	T26C5.4 /// WBGene00012034	NM_063570	0
884	188522_at	0.628997	0	M04D8.2	INSulin related /// locus:ins-22	ins-22 /// WBGene00002105	NM_066822	0
885	181393_at	0.629107	0.000562534	F17C11.6	---	---	---	0
886	180861_at	0.629216	1.08564e-09	C08G9.2	C08G9.2 /// status:Partially_confirmed	C08G9.2 /// WBGene00015620	NM_068848	C08G9.2
887	184342_at	0.629431	3.19312e-06	F56F11.5	F56F11.5 /// status:Partially_confirmed	F56F11.5 /// WBGene00018992	NM_065229	0
888	190375_at	0.629463	1.8956e-05	F46B3.5	GRounDhog (hedgehog-like family) /// locus:grd-2	grd-2 /// WBGene00001691	NM_075576	0
889	181643_at	0.629474	3.28157e-07	C18G1.1	C18G1.1 /// status:Partially_confirmed	C18G1.1 /// WBGene00015980	NM_071883	0
890	174622_at	0.629511	6.63148e-05	B0545.1b	TPA (tetradecanoyl phorbol acetate) resistant	tpa-1	NM_067459 /// NM_067460	0
891	181559_at	0.629923	2.75875e-07	C24A3.2	C24A3.2b	C24A3.2	NM_077117 /// NM_077118	0
892	178909_at	0.630064	0.000863635	T26H5.8	T26H5.8 /// status:Predicted	T26H5.8 /// WBGene00012070	NM_074438	0
893	178129_at	0.630165	1.81629e-05	ZC168.5	GRound-Like (grd related) /// locus:grl-21	grl-21 /// WBGene00001730	NM_069587	0
894	185748_at	0.630169	4.48846e-08	F07C4.11	F07C4.11 /// status:Partially_confirmed	F07C4.11 /// WBGene00017204	NM_072578	0
895	178804_at	0.630842	2.31519e-07	F57B1.5	F57B1.5 /// status:Predicted	F57B1.5 /// WBGene00010188	NM_073884	0
896	173075_at	0.630854	0.00011251	C48D5.2a	Protein Tyrosine Phosphatase	ptp-1	NM_065331 /// NM_065332 /// NM_171099	0
897	183026_at	0.630924	3.12227e-05	VM106R.1	VM106R.1 /// status:Partially_confirmed	VM106R.1 /// WBGene00014848	NM_001083165	0
898	193213_at	0.631059	0.00124016	F37B4.2	Intermediate Filament, C /// locus:ifc-1	ifc-1 /// WBGene00002055	NM_071382	0
899	179264_at	0.631188	6.71621e-06	K06G5.1	K06G5.1a	K06G5.1	NM_001029594 /// NM_001029595	0
900	189767_at	0.631482	6.0975e-09	R05F9.6	R05F9.6 /// phosphoglucomutase	phosphoglucomutase /// WBGene00019890	NM_062485	R05F9.6
901	189725_at	0.631525	2.06188e-06	K08E5.2	NADC (Na+-coupled dicarboxylate transporter) family	nac-3	NM_001027502 /// NM_181984	K08E5.2
902	190416_at	0.631746	6.00782e-09	T03G11.5	T03G11.5 /// exopolygalacturonase	exopolygalacturonase /// WBGene00020198	NM_076477	0
903	179620_s_at	0.631998	0.00012269	T10G3.3	T10G3.3 /// status:Partially_confirmed	T10G3.3 /// WBGene00011694	NM_073945	0
904	189728_s_at	0.632014	1.2972e-06	F53B6.2	F53B6.2b	F53B6.2	NM_060004 /// NM_182084	0
905	175648_at	0.632074	1.20224e-07	C10E2.3	Related to vertebrate MEF2 transcription factor	mef-2	NM_060040	0
906	179114_at	0.632156	0.0040975	W06A7.2	W06A7.2 /// status:Partially_confirmed	W06A7.2 /// WBGene00012291	NM_074252	0
907	189736_s_at	0.632195	6.2568e-09	K11D12.4	K11D12.4 /// locus:cpt-4	acetyltransferase /// WBGene00019644	NM_071947	0
908	177419_s_at	0.632255	8.34147e-07	F59B8.1	F59B8.1a	F59B8.1	NM_001028077 /// NM_001028078	0
909	190744_at	0.632372	0	C04F5.7	UDP-GlucuronosylTransferase /// locus:ugt-63	ugt-63 /// WBGene00015449	NM_071968	0
910	191846_s_at	0.632429	5.92424e-15	F29F11.1	SQuashed Vulva /// locus:sqv-4	sqv-4 /// WBGene00005022	NM_073329	F29F11.1
911	189816_s_at	0.632727	9.1381e-10	F20C5.2	F20C5.2b	kinesin	NM_001027968 /// NM_171407	F20C5.2
912	190635_at	0.632898	0.00264269	F20C5.4	F20C5.4 /// Yeast YCY4 like protein	F20C5.4 /// WBGene00008969	NM_069110	0
913	183496_at	0.632932	0	C26B2.8	C26B2.8 /// status:Partially_confirmed	C26B2.8 /// WBGene00016130	NM_068940	0
914	191689_s_at	0.63298	2.67675e-07	C08B6.1	UDP-GlucuronosylTransferase	ugt-17	NM_073196	0
915	188539_s_at	0.63315	1.60798e-05	F15A8.6	F15A8.6 /// esterase	esterase /// WBGene00017478	NM_076360	0
916	192439_s_at	0.633185	0.000771005	T04C9.4C	MLP/CRP family (Muscle LIM Protein/Cysteine-rich Protein)	mlp-1	NM_065899 /// NM_065900 /// NM_065901	0
917	175294_s_at	0.633274	6.36606e-05	T17H7.7	T17H7.7 /// status:Partially_confirmed	T17H7.7 /// WBGene00020551	NM_064850	0
918	190788_at	0.633307	1.38632e-05	F57F10.1	Anion/Bicarbonate TranSporter family	abts-3	NM_001038244 /// NM_062827 /// NM_182218	0
919	176255_s_at	0.63333	0	Y71H2AM.M	Y71H2AM.10 /// status:Partially_confirmed	WBGene00022175 /// Y71H2AM.10	NM_065204	0
920	190492_at	0.633516	7.61796e-11	C38H2.1	C38H2.1 /// Probable rabGAP domains	C38H2.1 /// WBGene00008018	NM_066891	C38H2.1
921	180614_at	0.633523	0.00437082	T17H7.7	T17H7.7 /// status:Partially_confirmed	T17H7.7 /// WBGene00020551	NM_064850	0
922	189484_at	0.633855	0	C17G1.7	C17G1.7 /// cysteine synthase	C17G1.7 /// WBGene00007653	NM_077269	0
923	183350_at	0.633896	8.46826e-12	C18D11.1	C18D11.1 /// status:Partially_confirmed	C18D11.1 /// WBGene00007679	NM_067129	C18D11.1
924	179682_at	0.633995	6.93128e-07	C31H5.6	C31H5.6 /// status:Confirmed	C31H5.6 /// WBGene00007857	NM_060030	0
925	173494_s_at	0.63415	1.10499e-07	C43234	T20F5.4 /// status:Confirmed	T20F5.4 /// WBGene00020626	NM_058862	0
926	178043_at	0.634213	0	F02H6.5	F02H6.5 /// status:Partially_confirmed	F02H6.5 /// WBGene00008538	NM_070328	0
927	172799_x_at	0.634334	0	F53F1.5	F53F1.5 /// cuticlin	cuticlin /// WBGene00009983	NM_073924	0
928	190691_at	0.634552	1.60245e-09	T22A3.2	Heat Shock Protein	hsp-12.1	NM_001083144 /// NM_001083145	0
929	172004_x_at	0.634659	0.00463631	F08B6.4	UNCoordinated	unc-87	NM_001025921 /// NM_001025922 /// NM_001025923	0
930	181900_at	0.63473	6.85575e-07	T05A8.3	T05A8.3 /// status:Confirmed	T05A8.3 /// WBGene00020229	NM_061941	0
931	189786_at	0.635113	0.000456995	F48B9.5	F48B9.5 /// paired box protein	F48B9.5 /// WBGene00018591	NM_075995	0
932	176822_at	0.635143	0.000507704	C50C3.5	C50C3.5 /// Calmodulin	Calmodulin /// WBGene00016801	NM_066385	0
933	181172_s_at	0.635143	5.42199e-06	C31H2.1	C31H2.1b	C31H2.1	NM_171677 /// NM_171949	0
934	192709_at	0.635638	3.16236e-06	F09C3.2	F09C3.2 /// haloacid dehalogenase-like hydrolase	F09C3.2 /// WBGene00008610	NM_061092	0
935	186262_s_at	0.635705	0	Y71F9B.9	Y71F9B.9	Y71F9B.9	NM_058636	0
936	172129_x_at	0.635791	0	Y105E8B.K	AdaPtin, Gamma chain (clathrin associated complex) /// locus:apg-1	apg-1 /// WBGene00000158	NM_170941	0
937	175028_at	0.635842	4.30608e-13	Y119C1B	---	---	---	0
938	192033_s_at	0.636117	0.0012231	T24F1.6	Temporarily Assigned Gene name	tag-180	NM_001027192 /// NM_001027193	0
939	177352_at	0.636351	0.00233417	CD4.9	CD4.9	CD4.9	NM_072079	0
940	188428_at	0.636663	6.86062e-07	R07E3.3	R07E3.3 /// locus:cut-5	cuticulin /// WBGene00011104	NM_077333	0
941	190432_at	0.637034	0.000605229	R07B1.8	R07B1.8 /// GTP binding protein	R07B1.8 /// WBGene00001608	NM_077255	0
942	193302_at	0.637195	9.94475e-06	K08E7.8	K08E7.8a	K08E7.8	NM_001047504 /// NM_001047505	0
943	178128_at	0.637401	7.72537e-11	F01D5.3	F01D5.3 /// status:Confirmed	F01D5.3 /// WBGene00008494	NM_064533	0
944	190104_at	0.637515	0.00190623	E04D5.3	CUTiclin /// locus:cut-4	cut-4 /// WBGene00008482	NM_063841	0
945	183646_at	0.637747	0	R10H10.4	R10H10.4 /// status:Partially_confirmed	R10H10.4 /// WBGene00011223	NM_069519	0
946	188775_s_at	0.637987	2.81566e-05	T11B7.4A	ALP/Enigma encoding	alp-1	NM_001028199 /// NM_001028200 /// NM_001047522 /// NM_069132 /// NM_069133	0
947	189597_s_at	0.638574	0	F59F4.1	F59F4.1 /// acyl-CoA oxidase I	F59F4.1 /// WBGene00010336	NM_078202	0
948	190386_at	0.638617	1.03406e-05	T13H5.3	T13H5.3 /// chitinase-like repeats	T13H5.3 /// WBGene00011757	NM_063397	T13H5.3
949	176968_s_at	0.638692	0.00124534	Y105E8B.E	UNCoordinated /// locus:unc-95	unc-95 /// WBGene00006824	NM_170938	0
950	188032_at	0.638734	0.000241743	R07A4.2	R07A4.2 /// status:Confirmed	R07A4.2 /// WBGene00011073	NM_077395	0
951	190864_at	0.638935	2.97408e-09	C29H12.3	Regulator of G protein Signaling	rgs-3	NM_001026828 /// NM_062822 /// NM_182096	0
952	194116_s_at	0.638945	0	F57F5.5	Protein Kinase C /// locus:pkc-1	pkc-1 /// WBGene00004032	NM_073613	F57F5.5
953	173781_s_at	0.639094	0.000583132	AV193224	U2AF splicing factor /// locus:uaf-2	uaf-2 /// WBGene00006698	NM_070635	0
954	180182_at	0.639292	4.38278e-14	K03B4.4	K03B4.4 /// status:Partially_confirmed	K03B4.4 /// WBGene00019355	NM_071858	0
955	173412_s_at	0.639334	0.00112826	Y51A2D.9	Y51A2D.9 /// locus:ttr-24	WBGene00013077 /// Y51A2D.9	NM_075227	0
956	177672_at	0.639634	0	T23F6.5	T23F6.5 /// status:Predicted	T23F6.5 /// WBGene00011952	NM_070032	0
957	185158_s_at	0.639746	2.27319e-14	C33C12.4	C33C12.4 /// status:Partially_confirmed	C33C12.4 /// WBGene00016336	NM_061802	0
958	186581_at	0.639848	4.67268e-10	Y116F11A.6	Y116F11A.6 /// status:Partially_confirmed	WBGene00013819 /// Y116F11A.6	NM_075417	0
959	183948_at	0.640046	1.20931e-05	ZK1010.8	ZK1010.8 /// status:Partially_confirmed	WBGene00014181 /// ZK1010.8	NM_067300	0
960	182580_at	0.640211	1.38931e-08	Y47H9C.2	Y47H9C.2 /// status:Partially_confirmed	WBGene00012948 /// Y47H9C.2	NM_060606	0
961	188662_at	0.640246	3.70827e-06	C48B4.2	C48B4.2 /// locus:rom-2	Rhomboid /// WBGene00004401	NM_066719	0
962	192911_at	0.640406	2.15884e-06	T11G6.4	T11G6.4 /// bacterial regulatory protein UHPC like	T11G6.4 /// WBGene00011719	NM_069609	0
963	191651_at	0.640619	0.0041044	ZC518.1	ZC518.1a	ZC518.1	NM_069952 /// NM_182302	0
964	187582_at	0.64086	1.86377e-08	ZK1320.10	Neuropeptide-Like Protein /// locus:nlp-11	nlp-11 /// WBGene00003749	NM_063690	0
965	180813_s_at	0.641439	0	C01B4.7	Y19D10A.4 /// C01B4.7 /// status:Predicted	C01B4.7 /// WBGene00015271 /// WBGene00021219 /// Y19D10A.4	NM_071256 /// NM_071282	C01B4.7
966	180985_s_at	0.641664	9.07726e-11	F46G10.2	F46G10.2 /// status:Confirmed	F46G10.2 /// WBGene00009797	NM_077817	0
967	185415_at	0.641702	4.97428e-10	F36H12.1	F36H12.1 /// status:Confirmed	F36H12.1 /// WBGene00018117	NM_068369	0
968	188468_at	0.641779	8.11046e-06	F32A6.5	STOmatin /// locus:sto-2	sto-2 /// WBGene00006064	NM_076501	0
969	190077_at	0.641941	1.14471e-10	C33G8.7	Nuclear Hormone Receptor family /// locus:nhr-161	nhr-161 /// WBGene00016364	NM_072364	0
970	174675_at	0.641958	4.0188e-10	F28F8.2	fatty Acid CoA Synthetase family /// locus:acs-2	acs-2 /// WBGene00009221	NM_074468	F28F8.2
971	189023_at	0.642053	0.00133273	W02B12.1	---	---	---	W02B12.1
972	182942_at	0.64224	0.0037822	ZK1058.9	ZK1058.9 /// status:Partially_confirmed	WBGene00014207 /// ZK1058.9	NM_065391	0
973	189886_at	0.642347	0	C42C1.2	C42C1.2 /// protein phosphatase	C42C1.2 /// WBGene00016580	NM_069928	0
974	174683_at	0.642529	0.000877372	T19D12.1	T19D12.1 /// A. faecalis PHB depolymerase; zinc finger protein 40	T19D12.1 /// WBGene00020576	NM_062956	0
975	186882_at	0.642608	1.71655e-14	K01B6.3	K01B6.3 /// status:Partially_confirmed	K01B6.3 /// WBGene00010454	NM_066647	0
976	177693_at	0.642706	3.16376e-10	R03G8.3	R03G8.3 /// status:Partially_confirmed	R03G8.3 /// WBGene00010998	NM_077773	0
977	173735_s_at	0.642721	1.71655e-14	T21C9.9	T21C9.9 /// status:Confirmed	T21C9.9 /// WBGene00011895	NM_073318	0
978	183425_at	0.642732	5.66325e-10	F35C8.5	F35C8.5 /// status:Partially_confirmed	F35C8.5 /// WBGene00018036	NM_076511	0
979	172717_x_at	0.642805	0.000980879	F08B12.3A	SLOwpoke potassium channel family	slo-2	NM_001029356 /// NM_001029357 /// NM_001029358	0
980	181502_s_at	0.643232	0	W07A12.6	Regulator of HYpoxia-inducible factor (hif-1) /// W07A12.6 /// status:Partially_confirmed /// locus:rhy-1	rhy-1 /// W07A12.6 /// WBGene00012323 /// WBGene00012324	NM_063552 /// NM_063553	0
981	173238_s_at	0.643313	6.53542e-05	C51398	K11D12.4 /// locus:cpt-4	acetyltransferase /// WBGene00019644	NM_071947	0
982	188608_at	0.643367	1.54186e-08	T05H4.7	T05H4.7 /// chitinase	chitinase /// WBGene00020270	NM_072227	0
983	184444_at	0.643412	0	Y50C1A.1	Y50C1A.1 /// status:Partially_confirmed	WBGene00021733 /// Y50C1A.1	NM_058329	0
984	180292_at	0.6439	0.00439727	F19C7.8	F19C7.8b	F19C7.8	NM_171322 /// NM_171323	0
985	189694_at	0.643912	3.05885e-05	T10B10.5	T10B10.5 /// synaptotagmin like	T10B10.5 /// WBGene00011682	NM_078125	0
986	188692_at	0.644024	8.78121e-11	C50F4.5	HIStone /// locus:his-41	his-41 /// WBGene00001915	NM_073063	C50F4.5
987	194089_s_at	0.644159	0.000343046	C50H2.3B	MEChanosensory abnormality /// locus:mec-9	mec-9 /// WBGene00003173	NM_001028559	0
988	178372_at	0.644168	0	ZK829.3	ZK829.3 /// status:Partially_confirmed	WBGene00014094 /// ZK829.3	NM_069863	0
989	193649_s_at	0.644243	1.4203e-07	K08F8.4	PhenylAlanine Hydroxylase /// locus:pah-1	pah-1 /// WBGene00000240	NM_063462	0
990	190816_at	0.644458	0.000808086	B0222.4	Temporarily Assigned Gene name /// locus:tag-38	tag-38 /// WBGene00006418	NM_072971	0
991	182673_at	0.64458	0.000132528	T23F2.2	T23F2.2b	T23F2.2	NM_171688 /// NM_171953	0
992	172578_x_at	0.644601	0	Y43F8B.2A	Y43F8B.2b	Y43F8B.2	NM_075395 /// NM_075396	0
993	184266_at	0.644889	2.59502e-06	Y51H4A.17	STAT transcription factor family	sta-1	NM_070573	0
994	183472_at	0.644905	2.98792e-13	C05C12.6	C05C12.6 /// status:Partially_confirmed	C05C12.6 /// WBGene00007338	NM_069708	0
995	175982_at	0.645525	0	EGAP5.1	EGAP5.1 /// status:Partially_confirmed	EGAP5.1 /// WBGene00017150	NM_076475	0
996	182175_s_at	0.645697	1.07053e-07	B0414.8	B0414.8b	B0414.8	NM_001025801 /// NM_001025802	B0414.8
997	184678_at	0.646389	0.000641572	F35D11.1	F35D11.1 /// status:Partially_confirmed	F35D11.1 /// WBGene00018043	NM_062417	0
998	191366_s_at	0.646485	0.000335125	F32A7.3B	Temporarily Assigned Gene name	tag-271	NM_061189 /// NM_061190	0
999	175289_at	0.646586	7.60256e-09	F39H2.1	FMRF-Like Peptide /// locus:flp-22	flp-22 /// WBGene00009562	NM_059943	0
1000	181642_at	0.646623	0	T20G5.12	T20G5.12 /// status:Partially_confirmed	T20G5.12 /// WBGene00011873	NM_066858	0
1001	172962_at	0.646926	5.10808e-05	K02A4.2	G Protein, Gamma subunit /// locus:gpc-1	gpc-1 /// WBGene00001681	NM_077744	0
1002	183744_at	0.647293	0	F59A1.10	F59A1.10 /// status:Partially_confirmed	F59A1.10 /// WBGene00010296	NM_075068	0
1003	193467_s_at	0.647584	7.68969e-12	C16C2.2	EATing: abnormal pharyngeal pumping	eat-16	NM_170911 /// NM_170912	C16C2.2
1004	175780_at	0.647698	0.00180391	E01H11.1	Protein Kinase C	pkc-2	NM_001029345 /// NM_001029346 /// NM_001029347	0
1005	175298_s_at	0.647711	1.28015e-05	C41C4.10	C41C4.10 /// locus:sfxn-5	C41C4.10 /// WBGene00044049	NM_001026851	0
1006	184381_at	0.647948	0.000182892	H22K11.4	H22K11.4b	H22K11.4	NM_001047795 /// NM_001047796	0
1007	180353_at	0.64796	3.79588e-10	T27E4.1	T27E4.1 /// status:Partially_confirmed	T27E4.1 /// WBGene00020861	NM_072957	0
1008	175103_s_at	0.647976	5.09988e-11	C34B7.1	C34B7.1 /// status:Partially_confirmed	C34B7.1 /// WBGene00007911	NM_059863	0
1009	187455_at	0.648031	0	K02A2.5	K02A2.5 /// status:Confirmed	K02A2.5 /// WBGene00019290	NM_063153	0
1010	178586_at	0.648081	5.89625e-05	W07G4.6	Serpentine Receptor, class R /// locus:srr-1	srr-1 /// WBGene00005652	NM_073861	0
1011	182859_at	0.648121	0.00306824	C30E1.5	F-box B protein /// locus:fbxb-114	fbxb-114 /// WBGene00016254	NM_078337	0
1012	174448_s_at	0.648165	3.61349e-13	F28D1.9	F28D1.9 /// fatty acid transport protein	F28D1.9 /// WBGene00009218	NM_069966	0
1013	190546_s_at	0.648328	3.63316e-07	T25F10.6	T25F10.6b	T25F10.6	NM_001028987 /// NM_001028988	T25F10.6
1014	178355_at	0.648603	5.78468e-07	C29F7.1	C29F7.1 /// status:Predicted	C29F7.1 /// WBGene00007810	NM_077833	0
1015	184836_at	0.648632	0.00340882	H10D18.5	H10D18.5 /// status:Partially_confirmed	H10D18.5 /// WBGene00019180	NM_071656	0
1016	180241_at	0.648817	1.33772e-05	R04F11.1	R04F11.1 /// status:Predicted	R04F11.1 /// WBGene00011014	NM_073686	0
1017	175640_at	0.648873	1.49268e-05	B0478.1a	Jun N-terminal Kinase	jnk-1	NM_001026099 /// NM_171371	0
1018	187361_s_at	0.649065	5.5495e-13	F32A5.6	PeRoXisome assembly factor /// locus:prx-13	prx-13 /// WBGene00004198	NM_063112	F32A5.6
1019	189927_at	0.649068	8.61946e-07	E04F6.4	E04F6.4 /// V. virus protein K4	E04F6.4 /// WBGene00017124	NM_063091	0
1020	186754_at	0.649185	0	Y32H12A.5	Y32H12A.5 /// status:Partially_confirmed	WBGene00021313 /// Y32H12A.5	NM_065747	Y32H12A.5
1021	192086_s_at	0.649369	9.19038e-13	Y51A2D.18	Y51A2D.18 /// Sugar (and other) transporter	WBGene00013083 /// Y51A2D.18	NM_075219	0
1022	183176_at	0.649506	6.78918e-09	T07C12.8	T07C12.8 /// status:Partially_confirmed	T07C12.8 /// WBGene00011572	NM_073161	0
1023	171782_x_at	0.649625	0	C17G1.7	C17G1.7 /// cysteine synthase	C17G1.7 /// WBGene00007653	NM_077269	0
1024	191612_at	0.649733	0	F28D1.9	F28D1.9 /// fatty acid transport protein	F28D1.9 /// WBGene00009218	NM_069966	0
1025	176238_at	0.649876	0.000795384	Y71H2AM.8	Y71H2AM.8 /// locus:set-27	WBGene00022173 /// Y71H2AM.8	NM_065203	0
1026	181681_at	0.649897	2.70659e-07	F08F1.6	SaPosin-like Protein family /// locus:spp-13	spp-13 /// WBGene00004998	NM_077027	0
1027	178744_at	0.649931	3.8705e-05	M02G9.2	M02G9.2 /// status:Partially_confirmed	M02G9.2 /// WBGene00010831	NM_063821	0
1028	189868_s_at	0.649935	0.00207527	C48D1.3	CHOline transporter /// locus:cho-1	cho-1 /// WBGene00000501	NM_070138	0
1029	175512_s_at	0.650217	6.97601e-09	C12C8.2	C12C8.2	C12C8.2	NM_060085	C12C8.2
1030	189944_at	0.650436	0.00210172	F48E3.2	F48E3.2 /// Glucose transporter	F48E3.2 /// WBGene00018603	NM_076865	0
1031	183222_at	0.650548	6.44535e-05	ZC449.1	ZC449.1 /// status:Partially_confirmed	WBGene00022611 /// ZC449.1	NM_076454	0
1032	193749_at	0.650626	1.33721e-06	F33D4.1	Nuclear Hormone Receptor family	nhr-8	NM_001027998 /// NM_171382	F33D4.1
1033	189125_s_at	0.651102	0.000573321	R11G1.4	R11G1.6b	R11G1.6	NM_001029688 /// NM_001029689 /// NM_171654 /// NM_171946	0
1034	182207_at	0.651233	0	F18E9.1	F18E9.1 /// status:Predicted	F18E9.1 /// WBGene00017568	NM_077057	0
1035	182386_s_at	0.651323	2.78554e-06	Y37A1B.7	Y37A1B.7 /// status:Partially_confirmed	WBGene00012540 /// Y37A1B.7	NM_070289	0
1036	177148_s_at	0.651568	3.84522e-13	T01A4.1B	Guanylyl CYclase	gcy-28	NM_001026429 /// NM_058978 /// NM_058979	0
1037	176384_at	0.651692	9.05071e-07	H05L03.3	H05L03.3 /// status:Confirmed	H05L03.3 /// WBGene00019160	NM_076588	0
1038	191695_at	0.651861	0	D2030.5	Methylmalonyl-CoA Epimerase /// locus:mce-1	mce-1 /// WBGene00008415	NM_059719	D2030.5
1039	179210_at	0.652008	0	T05F1.9	T05F1.9 /// status:Partially_confirmed	T05F1.9 /// WBGene00011494	NM_060161	0
1040	184315_at	0.652266	7.92979e-09	C13F10.1	C13F10.1a	C13F10.1	NM_072432 /// NM_072433	0
1041	180672_at	0.652489	2.21026e-09	C37C3.7	C37C3.7 /// status:Partially_confirmed	C37C3.7 /// WBGene00016499	NM_072618	0
1042	173209_s_at	0.652567	0.00388754	C50F4.1	C50F4.1 /// status:Partially_confirmed	C50F4.1 /// WBGene00008229	NM_073054	0
1043	181765_at	0.652683	0	F54E7.1	PAPS (adenosine 3'-phosphate 5'-phosphosulfate) Transporter	pst-2	NM_001047390 /// NM_001047391	0
1044	178508_at	0.652737	1.65811e-05	C14A4.9	C14A4.9 /// status:Confirmed	C14A4.9 /// WBGene00007560	NM_063887	0
1045	186562_s_at	0.652953	0.000116379	Y45F10B.13	Y45F10B.13b	Y45F10B.13	NM_001028296 /// NM_001028297 /// NM_001047567	0
1046	191127_at	0.65321	1.0393e-05	F42D1.3	F42D1.3 /// locus:sprr-2	F42D1.3 /// WBGene00009629	NM_078054	F42D1.3
1047	178244_at	0.65348	2.98192e-06	F01D5.6	F01D5.6 /// status:Partially_confirmed	F01D5.6 /// WBGene00008496	NM_064535	0
1048	191180_at	0.65349	2.40797e-08	ZK1290.12	WaRThog (hedgehog-like family) /// locus:wrt-1	WBGene00006947 /// wrt-1	NM_063178	ZK1290.12
1049	188507_s_at	0.653862	0	F54E7.7	Regulator of CalciNeurin /// locus:rcn-1	rcn-1 /// WBGene00004321	NM_065822	F54E7.7
1050	181394_at	0.653892	5.41184e-08	F23F1.4	F23F1.4 /// status:Confirmed	F23F1.4 /// WBGene00017745	NM_061237	0
1051	176804_at	0.653903	4.4038e-09	F45E4.11	F45E4.11 /// status:Partially_confirmed	F45E4.11 /// WBGene00018473	NM_068847	0
1052	176064_s_at	0.654019	2.64141e-13	R05G9R.A	R05G9R.1 /// status:Partially_confirmed	R05G9R.1 /// WBGene00019906	NM_062915	0
1053	184834_s_at	0.654096	3.04973e-07	F26F12.4	F26F12.4 /// status:Confirmed	F26F12.4 /// WBGene00017835	NM_072129	0
1054	180204_at	0.654213	0.000202331	F35E12.9	F35E12.9a	F35E12.9	NM_001028710 /// NM_001028711	0
1055	185407_at	0.654266	1.53518e-06	Y39B6B.D	Homolog of Odr-2(Two) /// locus:hot-2	hot-2 /// WBGene00001987	NM_171605	0
1056	185172_s_at	0.654269	2.12863e-05	F48A11.1	CHitin Synthase /// locus:chs-2	chs-2 /// WBGene00000497	NM_061281	F48A11.1
1057	186092_s_at	0.654781	0.000102035	Y66H1A.5	Y66H1A.5 /// status:Confirmed	WBGene00022047 /// Y66H1A.5	NM_067527	0
1058	175156_at	0.654783	0.000175266	F37A8	---	---	---	0
1059	192034_s_at	0.654798	0	D1009.1	D1009.1a	D1009.1	NM_077108 /// NM_077109	0
1060	188443_at	0.655114	1.38255e-05	T22C8.7	T22C8.7 /// cuticulin	cuticulin /// WBGene00011928	NM_063434	0
1061	191129_s_at	0.655138	4.18472e-07	ZK1321.2	ZK1321.2c	ZK1321.2	NM_001027345 /// NM_001047364 /// NM_063703 /// NM_182134 /// NM_182135 /// NM_182136	0
1062	172787_x_at	0.655149	0.000179774	F22B3.1	HIStone /// locus:his-64	his-64 /// WBGene00001938	NM_069753	F22B3.1
1063	188201_at	0.655269	0.000325677	F16F9.4	F16F9.4 /// lipase	lipase /// WBGene00017515	NM_077036	F16F9.4
1064	180532_s_at	0.655322	0	Y70D2A.2	Y70D2A.2 /// locus:hex-5	WBGene00013497 /// Y70D2A.2	NM_078074	0
1065	193263_at	0.655399	0.00192459	ZC410.4	TWiK family of potassium channels	twk-8	NM_001028425 /// NM_001028426	ZC410.4
1066	188593_at	0.656028	0.00014739	F58A4.11	GEX Interacting protein /// locus:gei-13	gei-13 /// WBGene00001570	NM_066733	0
1067	193483_at	0.656229	0.000772702	C29E6.5	Nuclear Hormone Receptor family /// locus:nhr-43	nhr-43 /// WBGene00003633	NM_069853	0
1068	174500_at	0.656254	2.67054e-06	T15H9	---	---	---	0
1069	185334_s_at	0.656298	2.23061e-10	R02F11.1	R02F11.1 /// status:Confirmed	R02F11.1 /// WBGene00019839	NM_071886	0
1070	179296_at	0.656304	0	C47A4.2	C47A4.2a	C47A4.2	NM_001027897 /// NM_001027898 /// NM_001047462	0
1071	177750_at	0.656344	0.000133926	T14B1.1	T14B1.1 /// status:Confirmed	T14B1.1 /// WBGene00011763	NM_077226	0
1072	179206_at	0.656386	2.22089e-07	F58B4.3	F58B4.3 /// status:Partially_confirmed	F58B4.3 /// WBGene00010236	NM_073385	0
1073	178017_s_at	0.656658	0.00182921	F01D5.1	F01D5.1 /// status:Confirmed	F01D5.1 /// WBGene00008492	NM_064531	0
1074	186362_s_at	0.65668	1.08923e-06	H04M03.4	GaLactoFuranose synthesis (UGM, UDP-galactopyranose mutase) /// locus:glf-1	glf-1 /// WBGene00019154	NM_068483	0
1075	193656_s_at	0.656697	0	C50F2.6	FK506-Binding protein family	fkb-5	NM_058856 /// NM_058857	C50F2.6
1076	182597_at	0.656744	0	T07E3.4	T07E3.4a	T07E3.4	NM_066100 /// NM_181968	0
1077	181166_s_at	0.656867	0	F11A10.6	F11A10.6 /// status:Confirmed	F11A10.6 /// WBGene00008687	NM_069891	F11A10.6
1078	187976_at	0.656871	2.88261e-06	C06H2.5	C06H2.5 /// locus:glb-3	Globin /// WBGene00007389	NM_073431	0
1079	185735_at	0.656987	0.00339829	F01E11.3	F01E11.3 /// status:Partially_confirmed	F01E11.3 /// WBGene00017156	NM_076779	0
1080	188059_at	0.657031	0	ZK270.1	PaTched Related family /// locus:ptr-23	ptr-23 /// WBGene00004237	NM_061202	ZK270.1
1081	173090_s_at	0.657132	0.000294075	F35C5.8	C-type LECtin /// locus:clec-65	clec-65 /// WBGene00009396	NM_064344	0
1082	184150_at	0.65726	0.00159459	F21F3.1	F21F3.1 /// status:Confirmed	F21F3.1 /// WBGene00017671	NM_059074	0
1083	179776_at	0.657776	1.07833e-05	T13C2.1	T13C2.2 /// status:Confirmed	T13C2.2 /// WBGene00020478	NM_062988	0
1084	174510_at	0.657873	0.00143002	C52516	---	---	---	0
1085	192336_at	0.657964	0.000422368	C16H3.2	gaLECtin /// locus:lec-9	lec-9 /// WBGene00002272	NM_078443	0
1086	174873_at	0.657998	2.06432e-05	C36E6.3	Myosin Light Chain /// locus:mlc-1	mlc-1 /// WBGene00003369	NM_078428	0
1087	191783_at	0.658023	0	F53C11.3	F53C11.3 /// 2,4-dienoyl-CoA reductase	F53C11.3 /// WBGene00009973	NM_074012	F53C11.3
1088	183888_at	0.658103	0.000248045	W03A5.7	DNaJ domain (prokaryotic heat shock protein) /// locus:dnj-24	dnj-24 /// WBGene00001042	NM_065754	W03A5.7
1089	179607_at	0.658193	5.06884e-06	C18E9.9	C18E9.9 /// status:Confirmed	C18E9.9 /// WBGene00007689	NM_063514	0
1090	180613_at	0.658376	8.59327e-12	F55G1.1	F55G1.1 /// status:Partially_confirmed	F55G1.1 /// WBGene00018899	NM_068804	0
1091	191098_at	0.658411	0.00228606	Y51A2D.9	Y51A2D.9 /// locus:ttr-24	WBGene00013077 /// Y51A2D.9	NM_075227	0
1092	178111_at	0.658709	0	F59F5.7	F59F5.7 /// status:Partially_confirmed	F59F5.7 /// WBGene00010345	NM_077368	0
1093	189318_at	0.659344	0	F11E6.5	fatty acid ELOngation /// locus:elo-2	elo-2 /// WBGene00001240	NM_070713	0
1094	178582_at	0.659467	0.000809304	C47F8.7	C47F8.7 /// status:Predicted	C47F8.7 /// WBGene00008163	NM_060716	0
1095	180378_at	0.659722	0	C17F4.5	---	---	---	0
1096	173463_s_at	0.659835	0.00133682	F08B12.3	SLOwpoke potassium channel family	slo-2	NM_001029356 /// NM_001029357 /// NM_001029358	0
1097	181746_s_at	0.659899	3.80466e-10	Y46G5A.1	Y46G5A.1a	Y46G5A.1	NM_001027263 /// NM_001027264	Y46G5A.1
1098	174547_at	0.66064	7.3231e-07	F19H8.4	F19H8.4 /// status:Confirmed	F19H8.4 /// WBGene00008964	NM_064637	0
1099	180615_at	0.660702	0.00467322	F49C12.6	F49C12.6 /// status:Confirmed	F49C12.6 /// WBGene00009876	NM_069228	0
1100	189904_at	0.660753	0.000469309	F08H9.7	C-type LECtin /// locus:clec-56	clec-56 /// WBGene00008595	NM_074188	0
1101	187024_at	0.661453	0.000359179	Y39A3CL.2	Temporarily Assigned Gene name /// locus:tag-168	tag-168 /// WBGene00006513	NM_065058	Y39A3CL.2
1102	187825_s_at	0.661702	4.84869e-06	C17C3.1	C17C3.1d	C17C3.1	NM_001047278 /// NM_062674 /// NM_062675 /// NM_062676 /// NM_062678	C17C3.1
1103	187830_s_at	0.661817	5.9267e-08	C43E11.6	NeurABin	nab-1	NM_001025870 /// NM_058931 /// NM_058932 /// NM_058933 /// NM_171836	0
1104	180079_at	0.661833	0.000343657	C50F2.7	C50F2.7 /// status:Confirmed	C50F2.7 /// WBGene00016840	NM_058858	0
1105	180766_at	0.662407	0.000860039	F13B6.3	F13B6.3 /// status:Partially_confirmed	F13B6.3 /// WBGene00017418	NM_068792	0
1106	190770_at	0.662458	5.78555e-07	F41E7.3	F41E7.3 /// neurokinin receptor like	F41E7.3 /// WBGene00009619	NM_077324	0
1107	184092_at	0.662936	1.03296e-06	M03F8.6	M03F8.6 /// status:Partially_confirmed	M03F8.6 /// WBGene00019765	NM_072149	0
1108	177218_at	0.662958	1.7038e-11	Y53G8AM.5	Y53G8AM.5 /// status:Partially_confirmed	WBGene00021805 /// Y53G8AM.5	NM_065277	0
1109	181209_at	0.663276	5.03103e-05	R13H7.2	R13H7.2a	R13H7.2	NM_001028174 /// NM_171369 /// NM_171370	0
1110	175426_s_at	0.663462	0.000167778	W06B11.1	W06B11.1 /// status:Confirmed	W06B11.1 /// WBGene00021059	NM_076580	0
1111	183009_at	0.663489	8.33804e-05	Y38F1A.8	Y38F1A.8 /// status:Confirmed	WBGene00012610 /// Y38F1A.8	NM_064365	Y38F1A.8
1112	180487_at	0.663489	0.000314615	C27H5.2	C27H5.2a	C27H5.2	NM_063083 /// NM_063084 /// NM_182242 /// NM_182243	C27H5.2
1113	181957_at	0.663641	5.39765e-05	F20B6.4	F20B6.4 /// status:Partially_confirmed	F20B6.4 /// WBGene00017628	NM_076311	0
1114	189157_at	0.663642	1.05973e-08	K02A11.1	GEI-4(Four) Interacting protein	gfi-2	NM_060186 /// NM_060187	K02A11.1
1115	182561_at	0.663785	0.000165151	Y11D7A.9	Y11D7A.9 /// status:Partially_confirmed	WBGene00012433 /// Y11D7A.9	NM_069214	0
1116	172997_s_at	0.664012	0.00265159	F56C9.7	F56C9.7 /// status:Confirmed	F56C9.7 /// WBGene00018951	NM_066211	0
1117	174559_at	0.664111	7.6977e-06	F58H12.1	protein KINase /// locus:kin-29	kin-29 /// WBGene00002210	NM_076092	0
1118	172866_x_at	0.664205	0	T01B11.6	Organic Anion Transporter /// locus:oat-1	oat-1 /// WBGene00003837	NM_069041	0
1119	183144_at	0.664486	3.51623e-11	B0348.5	B0348.5 /// status:Partially_confirmed	B0348.5 /// WBGene00015153	NM_070721	B0348.5
1120	176818_s_at	0.664891	6.31921e-08	C02F12.7	Temporarily Assigned Gene name /// locus:tag-278	tag-278 /// WBGene00015356	NM_076234	0
1121	189025_at	0.664899	0.00130722	D2063.1	---	---	---	0
1122	172901_x_at	0.664951	0.00110218	T27E4.9	Heat Shock Protein /// locus:hsp-16.49 /// locus:hsp-16.48	hsp-16.48 /// hsp-16.49 /// WBGene00002019 /// WBGene00002020	NM_072954 /// NM_072955	T27E4.9
1123	175576_s_at	0.664962	6.72145e-05	Y75B7AR.1	Y75B7AR.1 /// status:Confirmed	WBGene00022287 /// Y75B7AR.1	NM_071007	0
1124	190020_at	0.665007	0.0033192	T23F2.1	T23F2.1 /// locus:tag-249	glycosyltransferase /// WBGene00020734	NM_076531	0
1125	180448_s_at	0.665101	5.44773e-08	T04C12.1	T04C12.1	T04C12.1	NM_073414	0
1126	187355_at	0.665182	1.30286e-07	C32D5.1	C32D5.1 /// status:Confirmed	C32D5.1 /// WBGene00016310	NM_062875	0
1127	179197_s_at	0.665251	8.13289e-05	C18D4.2	F-box A protein	fbxa-136	NM_075037	C18D4.2
1128	174461_at	0.665297	2.79021e-06	F58A4.11	GEX Interacting protein /// locus:gei-13	gei-13 /// WBGene00001570	NM_066733	0
1129	185147_at	0.665478	0	W09G10.2	W09G10.3 /// status:Confirmed	W09G10.3 /// WBGene00021116	NM_062168	0
1130	175506_s_at	0.665504	4.96963e-13	C04F5.3	UNCoordinated /// locus:unc-46	unc-46 /// WBGene00006782	NM_071964	0
1131	175146_at	0.665792	1.55421e-09	F57F5.5	Protein Kinase C /// locus:pkc-1	pkc-1 /// WBGene00004032	NM_073613	F57F5.5
1132	187085_s_at	0.665927	1.54289e-08	Y45G12C.2	Glutathione S-Transferase /// F56A4.3 /// locus:gst-10 /// status:Confirmed	F56A4.3 /// gst-10 /// WBGene00001758 /// WBGene00018911	NM_071272 /// NM_071300	0
1133	177392_at	0.666117	0.000302195	F07H5.6	F07H5.6 /// status:Partially_confirmed	F07H5.6 /// WBGene00008557	NM_063470	0
1134	186862_at	0.666119	2.8566e-08	Y51H7BR.3	Y51H7BR.3 /// status:Partially_confirmed	WBGene00021775 /// Y51H7BR.3	NM_061587	0
1135	187519_at	0.666504	0.000319335	B0303.2	B0303.2 /// status:Confirmed	B0303.2 /// WBGene00015124	NM_066513	B0303.2
1136	177224_at	0.666621	1.33211e-07	DY3.6	MAFBx (F-box protein) homolog /// locus:mfb-1	mfb-1 /// WBGene00008439	NM_059975	0
